# Supplementary material for: Predicting rifampicin resistance mutations in bacterial RNA polymerase subunit beta based on majority consensus
Source: BMC Bioinformatics. 2021 Apr 22;22:210. doi: 10.1186/s12859-021-04137-0 (PMC8063314; doi:10.1186/s12859-021-04137-0)
Supplement: Supplementary file 2 — Additional file 2. The source file of the KNIME workflow (KNIME_workflow.knwf) for reproducing the work in the present study. (KNWF 198 KB) [file 12859_2021_4137_MOESM2_ESM.knwf]

Archive with 162 entries (162 files):
- KNIME_Models/.artifacts/workflow-configuration-representation.json
- KNIME_Models/.artifacts/workflow-configuration.json
- KNIME_Models/Column Filter (#640)/settings.xml
- KNIME_Models/Excel Reader _XLS_ _deprecated_ (#639)/settings.xml
- KNIME_Models/Missing Value (#638)/settings.xml
- KNIME_Models/Missing Value (#641)/settings.xml
- KNIME_Models/Missing Value (#642)/settings.xml
- KNIME_Models/Missing Value (#643)/settings.xml
- KNIME_Models/Partitioning (#635)/settings.xml
- KNIME_Models/Table Manipulator (#634)/settings.xml
- KNIME_Models/Test set (#637)/Column Appender (#609)/settings.xml
- KNIME_Models/Test set (#637)/Column Filter (#628)/settings.xml
- KNIME_Models/Test set (#637)/Decision Tree Learner (#617)/settings.xml
- KNIME_Models/Test set (#637)/Decision Tree Predictor (#615)/settings.xml
- KNIME_Models/Test set (#637)/INH (#691)/Column Appender (#685)/settings.xml
- KNIME_Models/Test set (#637)/INH (#691)/Column Filter (#669)/settings.xml
- KNIME_Models/Test set (#637)/INH (#691)/Column Filter (#676)/settings.xml
- KNIME_Models/Test set (#637)/INH (#691)/Column Filter (#679)/settings.xml
- KNIME_Models/Test set (#637)/INH (#691)/Column Filter (#686)/settings.xml
- KNIME_Models/Test set (#637)/INH (#691)/Column Filter (#689)/settings.xml
- KNIME_Models/Test set (#637)/INH (#691)/Decision Tree Predictor (#666)/settings.xml
- KNIME_Models/Test set (#637)/INH (#691)/Excel Reader (#690)/settings.xml
- KNIME_Models/Test set (#637)/INH (#691)/K Nearest Neighbor (#675)/settings.xml
- KNIME_Models/Test set (#637)/INH (#691)/Math Formula (#678)/settings.xml
- KNIME_Models/Test set (#637)/INH (#691)/Naive Bayes Predictor (#665)/settings.xml
- KNIME_Models/Test set (#637)/INH (#691)/PNN Predictor (#670)/settings.xml
- KNIME_Models/Test set (#637)/INH (#691)/Rule Engine (#654)/settings.xml
- KNIME_Models/Test set (#637)/INH (#691)/Rule Engine (#667)/settings.xml
- KNIME_Models/Test set (#637)/INH (#691)/Rule Engine (#673)/settings.xml
- KNIME_Models/Test set (#637)/INH (#691)/Rule Engine (#674)/settings.xml
- KNIME_Models/Test set (#637)/INH (#691)/Rule Engine (#684)/settings.xml
- KNIME_Models/Test set (#637)/INH (#691)/Rule Engine (#687)/settings.xml
- KNIME_Models/Test set (#637)/INH (#691)/SVM Predictor (#688)/settings.xml
- KNIME_Models/Test set (#637)/INH (#691)/workflow.knime
- KNIME_Models/Test set (#637)/K Nearest Neighbor (#618)/settings.xml
- KNIME_Models/Test set (#637)/Math Formula (#634)/settings.xml
- KNIME_Models/Test set (#637)/Naive Bayes Learner (#611)/settings.xml
- KNIME_Models/Test set (#637)/Naive Bayes Predictor (#613)/settings.xml
- KNIME_Models/Test set (#637)/PNN Learner _DDA_ (#616)/settings.xml
- KNIME_Models/Test set (#637)/PNN Predictor (#619)/settings.xml
- KNIME_Models/Test set (#637)/ROC Curve (#157)/settings.xml
- KNIME_Models/Test set (#637)/ROC Curve (#592)/settings.xml
- KNIME_Models/Test set (#637)/ROC Curve (#596)/settings.xml
- KNIME_Models/Test set (#637)/ROC Curve (#601)/settings.xml
- KNIME_Models/Test set (#637)/ROC Curve (#604)/settings.xml
- KNIME_Models/Test set (#637)/ROC Curve (#630)/settings.xml
- KNIME_Models/Test set (#637)/Row Filter (#107)/settings.xml
- KNIME_Models/Test set (#637)/Row Filter (#590)/settings.xml
- KNIME_Models/Test set (#637)/Row Filter (#594)/settings.xml
- KNIME_Models/Test set (#637)/Row Filter (#602)/settings.xml
- KNIME_Models/Test set (#637)/Row Filter (#606)/settings.xml
- KNIME_Models/Test set (#637)/Row Filter (#625)/settings.xml
- KNIME_Models/Test set (#637)/RRDR and Non (#692)/Column Appender (#685)/settings.xml
- KNIME_Models/Test set (#637)/RRDR and Non (#692)/Column Filter (#669)/settings.xml
- KNIME_Models/Test set (#637)/RRDR and Non (#692)/Column Filter (#676)/settings.xml
- KNIME_Models/Test set (#637)/RRDR and Non (#692)/Column Filter (#679)/settings.xml
- KNIME_Models/Test set (#637)/RRDR and Non (#692)/Column Filter (#686)/settings.xml
- KNIME_Models/Test set (#637)/RRDR and Non (#692)/Column Filter (#689)/settings.xml
- KNIME_Models/Test set (#637)/RRDR and Non (#692)/Decision Tree Predictor (#666)/settings.xml
- KNIME_Models/Test set (#637)/RRDR and Non (#692)/Excel Reader (#690)/settings.xml
- KNIME_Models/Test set (#637)/RRDR and Non (#692)/K Nearest Neighbor (#675)/settings.xml
- KNIME_Models/Test set (#637)/RRDR and Non (#692)/Math Formula (#678)/settings.xml
- KNIME_Models/Test set (#637)/RRDR and Non (#692)/Naive Bayes Predictor (#665)/settings.xml
- KNIME_Models/Test set (#637)/RRDR and Non (#692)/PNN Predictor (#670)/settings.xml
- KNIME_Models/Test set (#637)/RRDR and Non (#692)/Rule Engine (#654)/settings.xml
- KNIME_Models/Test set (#637)/RRDR and Non (#692)/Rule Engine (#667)/settings.xml
- KNIME_Models/Test set (#637)/RRDR and Non (#692)/Rule Engine (#673)/settings.xml
- KNIME_Models/Test set (#637)/RRDR and Non (#692)/Rule Engine (#674)/settings.xml
- KNIME_Models/Test set (#637)/RRDR and Non (#692)/Rule Engine (#684)/settings.xml
- KNIME_Models/Test set (#637)/RRDR and Non (#692)/Rule Engine (#687)/settings.xml
- KNIME_Models/Test set (#637)/RRDR and Non (#692)/SVM Predictor (#688)/settings.xml
- KNIME_Models/Test set (#637)/RRDR and Non (#692)/workflow.knime
- KNIME_Models/Test set (#637)/Rule Engine (#626)/settings.xml
- KNIME_Models/Test set (#637)/Rule Engine (#629)/settings.xml
- KNIME_Models/Test set (#637)/Rule Engine (#633)/settings.xml
- KNIME_Models/Test set (#637)/Rule Engine (#635)/settings.xml
- KNIME_Models/Test set (#637)/Rule Engine (#636)/settings.xml
- KNIME_Models/Test set (#637)/Rule Engine (#637)/settings.xml
- KNIME_Models/Test set (#637)/Scorer _deprecated_ (#156)/settings.xml
- KNIME_Models/Test set (#637)/Scorer _deprecated_ (#593)/settings.xml
- KNIME_Models/Test set (#637)/Scorer _deprecated_ (#597)/settings.xml
- KNIME_Models/Test set (#637)/Scorer _deprecated_ (#599)/settings.xml
- KNIME_Models/Test set (#637)/Scorer _deprecated_ (#605)/settings.xml
- KNIME_Models/Test set (#637)/Scorer _deprecated_ (#627)/settings.xml
- KNIME_Models/Test set (#637)/SVM Learner (#612)/settings.xml
- KNIME_Models/Test set (#637)/SVM Predictor (#614)/settings.xml
- KNIME_Models/Test set (#637)/Table Manipulator (#180)/settings.xml
- KNIME_Models/Test set (#637)/Table Row to Variable _deprecated_ (#589)/settings.xml
- KNIME_Models/Test set (#637)/Table Row to Variable _deprecated_ (#598)/settings.xml
- KNIME_Models/Test set (#637)/Table Row to Variable _deprecated_ (#603)/settings.xml
- KNIME_Models/Test set (#637)/Table Row to Variable _deprecated_ (#608)/settings.xml
- KNIME_Models/Test set (#637)/Table Row to Variable _deprecated_ (#631)/settings.xml
- KNIME_Models/Test set (#637)/Table Row to Variable _deprecated_ (#72)/settings.xml
- KNIME_Models/Test set (#637)/Variable to Table Row _deprecated_ (#591)/settings.xml
- KNIME_Models/Test set (#637)/Variable to Table Row _deprecated_ (#595)/settings.xml
- KNIME_Models/Test set (#637)/Variable to Table Row _deprecated_ (#600)/settings.xml
- KNIME_Models/Test set (#637)/Variable to Table Row _deprecated_ (#607)/settings.xml
- KNIME_Models/Test set (#637)/Variable to Table Row _deprecated_ (#632)/settings.xml
- KNIME_Models/Test set (#637)/Variable to Table Row _deprecated_ (#66)/settings.xml
- KNIME_Models/Test set (#637)/workflow.knime
- KNIME_Models/Training set (#636)/Column Appender (#609)/settings.xml
- KNIME_Models/Training set (#636)/Column Filter (#624)/settings.xml
- KNIME_Models/Training set (#636)/Decision Tree Learner (#581)/settings.xml
- KNIME_Models/Training set (#636)/Decision Tree Predictor (#582)/settings.xml
- KNIME_Models/Training set (#636)/K Nearest Neighbor (#576)/settings.xml
- KNIME_Models/Training set (#636)/Math Formula (#353)/settings.xml
- KNIME_Models/Training set (#636)/Naive Bayes Learner (#569)/settings.xml
- KNIME_Models/Training set (#636)/Naive Bayes Predictor (#570)/settings.xml
- KNIME_Models/Training set (#636)/PNN Learner _DDA_ (#588)/settings.xml
- KNIME_Models/Training set (#636)/PNN Predictor (#587)/settings.xml
- KNIME_Models/Training set (#636)/ROC Curve (#157)/settings.xml
- KNIME_Models/Training set (#636)/ROC Curve (#373)/settings.xml
- KNIME_Models/Training set (#636)/ROC Curve (#592)/settings.xml
- KNIME_Models/Training set (#636)/ROC Curve (#596)/settings.xml
- KNIME_Models/Training set (#636)/ROC Curve (#601)/settings.xml
- KNIME_Models/Training set (#636)/ROC Curve (#604)/settings.xml
- KNIME_Models/Training set (#636)/Row Filter (#107)/settings.xml
- KNIME_Models/Training set (#636)/Row Filter (#374)/settings.xml
- KNIME_Models/Training set (#636)/Row Filter (#590)/settings.xml
- KNIME_Models/Training set (#636)/Row Filter (#594)/settings.xml
- KNIME_Models/Training set (#636)/Row Filter (#602)/settings.xml
- KNIME_Models/Training set (#636)/Row Filter (#606)/settings.xml
- KNIME_Models/Training set (#636)/Rule Engine (#349)/settings.xml
- KNIME_Models/Training set (#636)/Rule Engine (#352)/settings.xml
- KNIME_Models/Training set (#636)/Rule Engine (#356)/settings.xml
- KNIME_Models/Training set (#636)/Rule Engine (#360)/settings.xml
- KNIME_Models/Training set (#636)/Rule Engine (#362)/settings.xml
- KNIME_Models/Training set (#636)/Rule Engine (#365)/settings.xml
- KNIME_Models/Training set (#636)/Scorer _deprecated_ (#156)/settings.xml
- KNIME_Models/Training set (#636)/Scorer _deprecated_ (#372)/settings.xml
- KNIME_Models/Training set (#636)/Scorer _deprecated_ (#593)/settings.xml
- KNIME_Models/Training set (#636)/Scorer _deprecated_ (#597)/settings.xml
- KNIME_Models/Training set (#636)/Scorer _deprecated_ (#599)/settings.xml
- KNIME_Models/Training set (#636)/Scorer _deprecated_ (#605)/settings.xml
- KNIME_Models/Training set (#636)/SVM Learner (#571)/settings.xml
- KNIME_Models/Training set (#636)/SVM Predictor (#572)/settings.xml
- KNIME_Models/Training set (#636)/Table Manipulator (#180)/settings.xml
- KNIME_Models/Training set (#636)/Table Row to Variable _deprecated_ (#375)/settings.xml
- KNIME_Models/Training set (#636)/Table Row to Variable _deprecated_ (#589)/settings.xml
- KNIME_Models/Training set (#636)/Table Row to Variable _deprecated_ (#598)/settings.xml
- KNIME_Models/Training set (#636)/Table Row to Variable _deprecated_ (#603)/settings.xml
- KNIME_Models/Training set (#636)/Table Row to Variable _deprecated_ (#608)/settings.xml
- KNIME_Models/Training set (#636)/Table Row to Variable _deprecated_ (#72)/settings.xml
- KNIME_Models/Training set (#636)/Variable to Table Row _deprecated_ (#376)/settings.xml
- KNIME_Models/Training set (#636)/Variable to Table Row _deprecated_ (#591)/settings.xml
- KNIME_Models/Training set (#636)/Variable to Table Row _deprecated_ (#595)/settings.xml
- KNIME_Models/Training set (#636)/Variable to Table Row _deprecated_ (#600)/settings.xml
- KNIME_Models/Training set (#636)/Variable to Table Row _deprecated_ (#607)/settings.xml
- KNIME_Models/Training set (#636)/Variable to Table Row _deprecated_ (#66)/settings.xml
- KNIME_Models/Training set (#636)/workflow.knime
- KNIME_Models/Training set (#636)/X_Aggregator (#574)/settings.xml
- KNIME_Models/Training set (#636)/X_Aggregator (#577)/settings.xml
- KNIME_Models/Training set (#636)/X_Aggregator (#580)/settings.xml
- KNIME_Models/Training set (#636)/X_Aggregator (#584)/settings.xml
- KNIME_Models/Training set (#636)/X_Aggregator (#82)/settings.xml
- KNIME_Models/Training set (#636)/X_Partitioner (#573)/settings.xml
- KNIME_Models/Training set (#636)/X_Partitioner (#575)/settings.xml
- KNIME_Models/Training set (#636)/X_Partitioner (#578)/settings.xml
- KNIME_Models/Training set (#636)/X_Partitioner (#586)/settings.xml
- KNIME_Models/Training set (#636)/X_Partitioner (#60)/settings.xml
- KNIME_Models/workflow.knime
- KNIME_Models/workflow.svg
