# Supplementary material for: Predicting rifampicin resistance mutations in bacterial RNA polymerase subunit beta based on majority consensus
Source: BMC Bioinformatics. 2021 Apr 22;22:210. doi: 10.1186/s12859-021-04137-0 (PMC8063314; doi:10.1186/s12859-021-04137-0)
Supplement: Supplementary file 2 — Additional file 2. The source file of the KNIME workflow (KNIME_workflow.knwf) for reproducing the work in the present study. (KNWF 198 KB) [file 12859_2021_4137_MOESM2_ESM.knwf › KNIME_Models/Excel Reader _XLS_ _deprecated_ (#639)/settings.xml]

<?xml version="1.0" encoding="UTF-8"?>
<config xmlns="http://www.knime.org/2008/09/XMLConfig" xmlns:xsi="http://www.w3.org/2001/XMLSchema-instance" xsi:schemaLocation="http://www.knime.org/2008/09/XMLConfig http://www.knime.org/XMLConfig_2008_09.xsd" key="settings.xml">
<entry key="node_file" type="xstring" value="settings.xml"/>
<config key="flow_stack"/>
<config key="internal_node_subsettings">
<entry key="memory_policy" type="xstring" value="CacheSmallInMemory"/>
</config>
<config key="model">
<config key="FILE_CHOOSER_Internals">
<entry key="SettingsModelID" type="xstring" value="SMID_FileChooserGen2"/>
<entry key="EnabledStatus" type="xboolean" value="true"/>
</config>
<config key="FILE_CHOOSER">
<entry key="filesystem" type="xstring" value="Custom URL"/>
<entry key="knime_filesystem" type="xstring" value="knime.workflow.data"/>
<entry key="knime_mountpoint_filesystem" type="xstring" isnull="true" value=""/>
<entry key="path_or_url" type="xstring" value="file:/D:/rpoB/revision/revision/副本DATA%20补充阳性-新阴性-186%203-09.xlsx"/>
<entry key="include_subfolders" type="xboolean" value="false"/>
<entry key="filter_files_extension" type="xboolean" value="true"/>
<entry key="filter_expression_extension" type="xstring" value="xls;xlsx"/>
<entry key="filter_case_sensitive_extension" type="xboolean" value="false"/>
<entry key="filter_files_name" type="xboolean" value="false"/>
<entry key="filter_expression_name" type="xstring" value="*"/>
<entry key="filter_case_sensitive_name" type="xboolean" value="false"/>
<entry key="filter_mode" type="xstring" value="WILDCARD"/>
<entry key="filter_hidden_files" type="xboolean" value="true"/>
</config>
<config key="fileOrFolderModel_Internals">
<entry key="SettingsModelID" type="xstring" value="SMID_string"/>
<entry key="EnabledStatus" type="xboolean" value="false"/>
</config>
<entry key="fileOrFolderModel" type="xstring" value="FILE"/>
<entry key="SHEET_NAME" type="xstring" isnull="true" value=""/>
<entry key="READ_ALL_DATA" type="xboolean" value="true"/>
<entry key="FIRST_ROW" type="xint" value="1"/>
<entry key="LAST_ROW" type="xint" value="0"/>
<entry key="FIRST_COL" type="xstring" value="A"/>
<entry key="LAST_COL" type="xstring" isnull="true" value=""/>
<entry key="HAS_COL_HDRS" type="xboolean" value="true"/>
<entry key="COL_HDR_ROW" type="xint" value="1"/>
<entry key="INDEX_CONTINUOUS" type="xboolean" value="true"/>
<entry key="INDEX_JUMP_SKIPS" type="xboolean" value="false"/>
<entry key="HAS_ROW_HDRS" type="xboolean" value="false"/>
<entry key="ROW_HDR_COL" type="xstring" value="A"/>
<entry key="MISS_VAL_PATTERN" type="xstring" isnull="true" value=""/>
<entry key="SKIP_EMPTY_COLS" type="xboolean" value="true"/>
<entry key="SKIP_EMPTY_ROWS" type="xboolean" value="true"/>
<entry key="SKIP_HIDDEN_COLS" type="xboolean" value="true"/>
<entry key="KEEP_XL_HDR" type="xboolean" value="false"/>
<entry key="UNIQUIFY_ROWID" type="xboolean" value="false"/>
<entry key="FORMULA_ERR_USE_PATTERN" type="xboolean" value="true"/>
<entry key="FORMULA_ERR_PATTERN" type="xstring" value="#XL_EVAL_ERROR#"/>
<entry key="REEVALUATE_FORMULAE" type="xboolean" value="false"/>
<entry key="TIMEOUT_IN_SECONDS" type="xint" value="1"/>
<entry key="NO_PREVIEW" type="xboolean" value="false"/>
<entry key="XLS_SettingsForSpecID" type="xstring" value="SettingsID:FILECustom URL?-110101101-111001#XL_EVAL_ERROR#010"/>
<config key="XLS_DataTableSpec">
<entry key="spec_name" type="xstring" value="/D:/rpoB/revision/revision/副本DATA 补充阳性-新阴性-186 3-09.xlsx [Positive]"/>
<entry key="number_columns" type="xint" value="18"/>
<config key="column_spec_0">
<entry key="column_name" type="xstring" value="Mutated chain"/>
<config key="element_names">
<entry key="array-size" type="xint" value="0"/>
</config>
<config key="column_type">
<entry key="cell_class" type="xstring" value="org.knime.core.data.def.StringCell"/>
</config>
<config key="column_domain"/>
<config key="column_properties"/>
<config key="meta_data"/>
</config>
<config key="column_spec_1">
<entry key="column_name" type="xstring" value="Mutation"/>
<config key="element_names">
<entry key="array-size" type="xint" value="0"/>
</config>
<config key="column_type">
<entry key="cell_class" type="xstring" value="org.knime.core.data.def.StringCell"/>
</config>
<config key="column_domain"/>
<config key="column_properties"/>
<config key="meta_data"/>
</config>
<config key="column_spec_2">
<entry key="column_name" type="xstring" value="Distance"/>
<config key="element_names">
<entry key="array-size" type="xint" value="0"/>
</config>
<config key="column_type">
<entry key="cell_class" type="xstring" value="org.knime.core.data.def.DoubleCell"/>
</config>
<config key="column_domain"/>
<config key="column_properties"/>
<config key="meta_data"/>
</config>
<config key="column_spec_3">
<entry key="column_name" type="xstring" value="Secondary"/>
<config key="element_names">
<entry key="array-size" type="xint" value="0"/>
</config>
<config key="column_type">
<entry key="cell_class" type="xstring" value="org.knime.core.data.def.IntCell"/>
</config>
<config key="column_domain"/>
<config key="column_properties"/>
<config key="meta_data"/>
</config>
<config key="column_spec_4">
<entry key="column_name" type="xstring" value="Location"/>
<config key="element_names">
<entry key="array-size" type="xint" value="0"/>
</config>
<config key="column_type">
<entry key="cell_class" type="xstring" value="org.knime.core.data.def.IntCell"/>
</config>
<config key="column_domain"/>
<config key="column_properties"/>
<config key="meta_data"/>
</config>
<config key="column_spec_5">
<entry key="column_name" type="xstring" value="PremPS"/>
<config key="element_names">
<entry key="array-size" type="xint" value="0"/>
</config>
<config key="column_type">
<entry key="cell_class" type="xstring" value="org.knime.core.data.def.DoubleCell"/>
</config>
<config key="column_domain"/>
<config key="column_properties"/>
<config key="meta_data"/>
</config>
<config key="column_spec_6">
<entry key="column_name" type="xstring" value="PSSM"/>
<config key="element_names">
<entry key="array-size" type="xint" value="0"/>
</config>
<config key="column_type">
<entry key="cell_class" type="xstring" value="org.knime.core.data.def.DoubleCell"/>
</config>
<config key="column_domain"/>
<config key="column_properties"/>
<config key="meta_data"/>
</config>
<config key="column_spec_7">
<entry key="column_name" type="xstring" value="DCS"/>
<config key="element_names">
<entry key="array-size" type="xint" value="0"/>
</config>
<config key="column_type">
<entry key="cell_class" type="xstring" value="org.knime.core.data.def.DoubleCell"/>
</config>
<config key="column_domain"/>
<config key="column_properties"/>
<config key="meta_data"/>
</config>
<config key="column_spec_8">
<entry key="column_name" type="xstring" value="DOMH"/>
<config key="element_names">
<entry key="array-size" type="xint" value="0"/>
</config>
<config key="column_type">
<entry key="cell_class" type="xstring" value="org.knime.core.data.def.DoubleCell"/>
</config>
<config key="column_domain"/>
<config key="column_properties"/>
<config key="meta_data"/>
</config>
<config key="column_spec_9">
<entry key="column_name" type="xstring" value="P_L"/>
<config key="element_names">
<entry key="array-size" type="xint" value="0"/>
</config>
<config key="column_type">
<entry key="cell_class" type="xstring" value="org.knime.core.data.def.DoubleCell"/>
</config>
<config key="column_domain"/>
<config key="column_properties"/>
<config key="meta_data"/>
</config>
<config key="column_spec_10">
<entry key="column_name" type="xstring" value="P_FWY"/>
<config key="element_names">
<entry key="array-size" type="xint" value="0"/>
</config>
<config key="column_type">
<entry key="cell_class" type="xstring" value="org.knime.core.data.def.DoubleCell"/>
</config>
<config key="column_domain"/>
<config key="column_properties"/>
<config key="meta_data"/>
</config>
<config key="column_spec_11">
<entry key="column_name" type="xstring" value="P_RKDE"/>
<config key="element_names">
<entry key="array-size" type="xint" value="0"/>
</config>
<config key="column_type">
<entry key="cell_class" type="xstring" value="org.knime.core.data.def.DoubleCell"/>
</config>
<config key="column_domain"/>
<config key="column_properties"/>
<config key="meta_data"/>
</config>
<config key="column_spec_12">
<entry key="column_name" type="xstring" value="N_Hydro"/>
<config key="element_names">
<entry key="array-size" type="xint" value="0"/>
</config>
<config key="column_type">
<entry key="cell_class" type="xstring" value="org.knime.core.data.def.DoubleCell"/>
</config>
<config key="column_domain"/>
<config key="column_properties"/>
<config key="meta_data"/>
</config>
<config key="column_spec_13">
<entry key="column_name" type="xstring" value="N_Charg"/>
<config key="element_names">
<entry key="array-size" type="xint" value="0"/>
</config>
<config key="column_type">
<entry key="cell_class" type="xstring" value="org.knime.core.data.def.DoubleCell"/>
</config>
<config key="column_domain"/>
<config key="column_properties"/>
<config key="meta_data"/>
</config>
<config key="column_spec_14">
<entry key="column_name" type="xstring" value="SASA_pro"/>
<config key="element_names">
<entry key="array-size" type="xint" value="0"/>
</config>
<config key="column_type">
<entry key="cell_class" type="xstring" value="org.knime.core.data.def.DoubleCell"/>
</config>
<config key="column_domain"/>
<config key="column_properties"/>
<config key="meta_data"/>
</config>
<config key="column_spec_15">
<entry key="column_name" type="xstring" value="SASA_sol"/>
<config key="element_names">
<entry key="array-size" type="xint" value="0"/>
</config>
<config key="column_type">
<entry key="cell_class" type="xstring" value="org.knime.core.data.def.DoubleCell"/>
</config>
<config key="column_domain"/>
<config key="column_properties"/>
<config key="meta_data"/>
</config>
<config key="column_spec_16">
<entry key="column_name" type="xstring" value="ΔE"/>
<config key="element_names">
<entry key="array-size" type="xint" value="0"/>
</config>
<config key="column_type">
<entry key="cell_class" type="xstring" value="org.knime.core.data.def.DoubleCell"/>
</config>
<config key="column_domain"/>
<config key="column_properties"/>
<config key="meta_data"/>
</config>
<config key="column_spec_17">
<entry key="column_name" type="xstring" value="Type"/>
<config key="element_names">
<entry key="array-size" type="xint" value="0"/>
</config>
<config key="column_type">
<entry key="cell_class" type="xstring" value="org.knime.core.data.def.StringCell"/>
</config>
<config key="column_domain"/>
<config key="column_properties"/>
<config key="meta_data"/>
</config>
</config>
</config>
<entry key="customDescription" type="xstring" isnull="true" value=""/>
<entry key="state" type="xstring" value="CONFIGURED"/>
<entry key="factory" type="xstring" value="org.knime.ext.poi2.node.read4.XLSReaderNodeFactory"/>
<entry key="node-name" type="xstring" value="Excel Reader (XLS) (deprecated)"/>
<entry key="node-bundle-name" type="xstring" value="KNIME POI (xls/xlsx) Plug-in"/>
<entry key="node-bundle-symbolic-name" type="xstring" value="org.knime.ext.poi2"/>
<entry key="node-bundle-vendor" type="xstring" value="KNIME AG, Zurich, Switzerland"/>
<entry key="node-bundle-version" type="xstring" value="4.3.0.v202011211950"/>
<entry key="node-feature-name" type="xstring" value="KNIME Excel Support"/>
<entry key="node-feature-symbolic-name" type="xstring" value="org.knime.features.ext.poi.feature.group"/>
<entry key="node-feature-vendor" type="xstring" value="KNIME AG, Zurich, Switzerland"/>
<entry key="node-feature-version" type="xstring" value="4.3.1.v202101261633"/>
<config key="factory_settings"/>
<config key="node_creation_config">
<config key="File System Connection"/>
<config key="Data table"/>
</config>
<entry key="name" type="xstring" value="Excel Reader (XLS) (deprecated)"/>
<entry key="hasContent" type="xboolean" value="false"/>
<entry key="isInactive" type="xboolean" value="false"/>
<config key="ports">
<config key="port_1">
<entry key="index" type="xint" value="1"/>
<entry key="port_dir_location" type="xstring" isnull="true" value=""/>
</config>
</config>
<config key="filestores">
<entry key="file_store_location" type="xstring" isnull="true" value=""/>
<entry key="file_store_id" type="xstring" isnull="true" value=""/>
</config>
</config>
