# Supplementary material for: Predicting rifampicin resistance mutations in bacterial RNA polymerase subunit beta based on majority consensus
Source: BMC Bioinformatics. 2021 Apr 22;22:210. doi: 10.1186/s12859-021-04137-0 (PMC8063314; doi:10.1186/s12859-021-04137-0)
Supplement: Supplementary file 2 — Additional file 2. The source file of the KNIME workflow (KNIME_workflow.knwf) for reproducing the work in the present study. (KNWF 198 KB) [file 12859_2021_4137_MOESM2_ESM.knwf › KNIME_Models/Table Manipulator (#634)/settings.xml]

<?xml version="1.0" encoding="UTF-8"?>
<config xmlns="http://www.knime.org/2008/09/XMLConfig" xmlns:xsi="http://www.w3.org/2001/XMLSchema-instance" xsi:schemaLocation="http://www.knime.org/2008/09/XMLConfig http://www.knime.org/XMLConfig_2008_09.xsd" key="settings.xml">
<entry key="node_file" type="xstring" value="settings.xml"/>
<config key="flow_stack"/>
<config key="internal_node_subsettings">
<entry key="memory_policy" type="xstring" value="CacheSmallInMemory"/>
</config>
<config key="model">
<config key="table_spec_config_Internals">
<entry key="root_path_Internals" type="xstring" value="org.knime.base.node.preproc.manipulator.table.EmptyTable@2c9070c5"/>
<config key="datatable_spec_Internals">
<entry key="spec_name" type="xstring" value="default"/>
<entry key="number_columns" type="xint" value="8"/>
<config key="column_spec_0">
<entry key="column_name" type="xstring" value="Recall"/>
<config key="element_names">
<entry key="array-size" type="xint" value="0"/>
</config>
<config key="column_type">
<entry key="cell_class" type="xstring" value="org.knime.core.data.def.DoubleCell"/>
</config>
<config key="column_domain"/>
<config key="column_properties"/>
<config key="meta_data"/>
</config>
<config key="column_spec_1">
<entry key="column_name" type="xstring" value="Precision"/>
<config key="element_names">
<entry key="array-size" type="xint" value="0"/>
</config>
<config key="column_type">
<entry key="cell_class" type="xstring" value="org.knime.core.data.def.DoubleCell"/>
</config>
<config key="column_domain"/>
<config key="column_properties"/>
<config key="meta_data"/>
</config>
<config key="column_spec_2">
<entry key="column_name" type="xstring" value="Sensitivity"/>
<config key="element_names">
<entry key="array-size" type="xint" value="0"/>
</config>
<config key="column_type">
<entry key="cell_class" type="xstring" value="org.knime.core.data.def.DoubleCell"/>
</config>
<config key="column_domain"/>
<config key="column_properties"/>
<config key="meta_data"/>
</config>
<config key="column_spec_3">
<entry key="column_name" type="xstring" value="Specifity"/>
<config key="element_names">
<entry key="array-size" type="xint" value="0"/>
</config>
<config key="column_type">
<entry key="cell_class" type="xstring" value="org.knime.core.data.def.DoubleCell"/>
</config>
<config key="column_domain"/>
<config key="column_properties"/>
<config key="meta_data"/>
</config>
<config key="column_spec_4">
<entry key="column_name" type="xstring" value="F-measure"/>
<config key="element_names">
<entry key="array-size" type="xint" value="0"/>
</config>
<config key="column_type">
<entry key="cell_class" type="xstring" value="org.knime.core.data.def.DoubleCell"/>
</config>
<config key="column_domain"/>
<config key="column_properties"/>
<config key="meta_data"/>
</config>
<config key="column_spec_5">
<entry key="column_name" type="xstring" value="Cohen's kappa"/>
<config key="element_names">
<entry key="array-size" type="xint" value="0"/>
</config>
<config key="column_type">
<entry key="cell_class" type="xstring" value="org.knime.core.data.def.DoubleCell"/>
</config>
<config key="column_domain"/>
<config key="column_properties"/>
<config key="meta_data"/>
</config>
<config key="column_spec_6">
<entry key="column_name" type="xstring" value="Accuracy"/>
<config key="element_names">
<entry key="array-size" type="xint" value="0"/>
</config>
<config key="column_type">
<entry key="cell_class" type="xstring" value="org.knime.core.data.def.DoubleCell"/>
</config>
<config key="column_domain"/>
<config key="column_properties"/>
<config key="meta_data"/>
</config>
<config key="column_spec_7">
<entry key="column_name" type="xstring" value="Area Under Curve"/>
<config key="element_names">
<entry key="array-size" type="xint" value="0"/>
</config>
<config key="column_type">
<entry key="cell_class" type="xstring" value="org.knime.core.data.def.DoubleCell"/>
</config>
<config key="column_domain"/>
<config key="column_properties"/>
<config key="meta_data"/>
</config>
</config>
<config key="file_paths_Internals">
<entry key="array-size" type="xint" value="2"/>
<entry key="0" type="xstring" value="org.knime.base.node.preproc.manipulator.table.DataTableBackedBoundedTable@124aa8b6"/>
<entry key="1" type="xstring" value="org.knime.base.node.preproc.manipulator.table.DataTableBackedBoundedTable@1c8d548f"/>
</config>
<config key="individual_specs_Internals">
<config key="individual_spec_0">
<entry key="array-size" type="xint" value="8"/>
<entry key="0" type="xstring" value="Recall"/>
<entry key="1" type="xstring" value="Precision"/>
<entry key="2" type="xstring" value="Sensitivity"/>
<entry key="3" type="xstring" value="Specifity"/>
<entry key="4" type="xstring" value="F-measure"/>
<entry key="5" type="xstring" value="Cohen's kappa"/>
<entry key="6" type="xstring" value="Accuracy"/>
<entry key="7" type="xstring" value="Area Under Curve"/>
</config>
<config key="individual_spec_1">
<entry key="array-size" type="xint" value="8"/>
<entry key="0" type="xstring" value="Recall"/>
<entry key="1" type="xstring" value="Precision"/>
<entry key="2" type="xstring" value="Sensitivity"/>
<entry key="3" type="xstring" value="Specifity"/>
<entry key="4" type="xstring" value="F-measure"/>
<entry key="5" type="xstring" value="Cohen's kappa"/>
<entry key="6" type="xstring" value="Accuracy"/>
<entry key="7" type="xstring" value="Area Under Curve"/>
</config>
</config>
<config key="production_paths_Internals">
<entry key="production_path_0_converter" type="xstring" value="CELL_CONVERTER_IDENTITY_FACTORY"/>
<entry key="production_path_0_converter_src" type="xstring" value="org.knime.core.data.DataCell"/>
<entry key="production_path_0_converter_dst" type="xstring" value="Number (double)"/>
<entry key="production_path_0_converter_name" type="xstring" value=""/>
<config key="production_path_0_converter_config">
<entry key="cell_class" type="xstring" value="org.knime.core.data.def.DoubleCell"/>
</config>
<entry key="production_path_0_producer" type="xstring" value="CELL_VALUE_PRODUCER_IDENTITY_FACTORY"/>
<entry key="production_path_0_producer_src" type="xstring" value="Number (double)"/>
<entry key="production_path_0_producer_dst" type="xstring" value="org.knime.core.data.DataCell"/>
<entry key="production_path_0_producer_name" type="xstring" value="org.knime.core.data.DataCell"/>
<config key="production_path_0_producer_config">
<entry key="cell_class" type="xstring" value="org.knime.core.data.def.DoubleCell"/>
</config>
<entry key="production_path_1_converter" type="xstring" value="CELL_CONVERTER_IDENTITY_FACTORY"/>
<entry key="production_path_1_converter_src" type="xstring" value="org.knime.core.data.DataCell"/>
<entry key="production_path_1_converter_dst" type="xstring" value="Number (double)"/>
<entry key="production_path_1_converter_name" type="xstring" value=""/>
<config key="production_path_1_converter_config">
<entry key="cell_class" type="xstring" value="org.knime.core.data.def.DoubleCell"/>
</config>
<entry key="production_path_1_producer" type="xstring" value="CELL_VALUE_PRODUCER_IDENTITY_FACTORY"/>
<entry key="production_path_1_producer_src" type="xstring" value="Number (double)"/>
<entry key="production_path_1_producer_dst" type="xstring" value="org.knime.core.data.DataCell"/>
<entry key="production_path_1_producer_name" type="xstring" value="org.knime.core.data.DataCell"/>
<config key="production_path_1_producer_config">
<entry key="cell_class" type="xstring" value="org.knime.core.data.def.DoubleCell"/>
</config>
<entry key="production_path_2_converter" type="xstring" value="CELL_CONVERTER_IDENTITY_FACTORY"/>
<entry key="production_path_2_converter_src" type="xstring" value="org.knime.core.data.DataCell"/>
<entry key="production_path_2_converter_dst" type="xstring" value="Number (double)"/>
<entry key="production_path_2_converter_name" type="xstring" value=""/>
<config key="production_path_2_converter_config">
<entry key="cell_class" type="xstring" value="org.knime.core.data.def.DoubleCell"/>
</config>
<entry key="production_path_2_producer" type="xstring" value="CELL_VALUE_PRODUCER_IDENTITY_FACTORY"/>
<entry key="production_path_2_producer_src" type="xstring" value="Number (double)"/>
<entry key="production_path_2_producer_dst" type="xstring" value="org.knime.core.data.DataCell"/>
<entry key="production_path_2_producer_name" type="xstring" value="org.knime.core.data.DataCell"/>
<config key="production_path_2_producer_config">
<entry key="cell_class" type="xstring" value="org.knime.core.data.def.DoubleCell"/>
</config>
<entry key="production_path_3_converter" type="xstring" value="CELL_CONVERTER_IDENTITY_FACTORY"/>
<entry key="production_path_3_converter_src" type="xstring" value="org.knime.core.data.DataCell"/>
<entry key="production_path_3_converter_dst" type="xstring" value="Number (double)"/>
<entry key="production_path_3_converter_name" type="xstring" value=""/>
<config key="production_path_3_converter_config">
<entry key="cell_class" type="xstring" value="org.knime.core.data.def.DoubleCell"/>
</config>
<entry key="production_path_3_producer" type="xstring" value="CELL_VALUE_PRODUCER_IDENTITY_FACTORY"/>
<entry key="production_path_3_producer_src" type="xstring" value="Number (double)"/>
<entry key="production_path_3_producer_dst" type="xstring" value="org.knime.core.data.DataCell"/>
<entry key="production_path_3_producer_name" type="xstring" value="org.knime.core.data.DataCell"/>
<config key="production_path_3_producer_config">
<entry key="cell_class" type="xstring" value="org.knime.core.data.def.DoubleCell"/>
</config>
<entry key="production_path_4_converter" type="xstring" value="CELL_CONVERTER_IDENTITY_FACTORY"/>
<entry key="production_path_4_converter_src" type="xstring" value="org.knime.core.data.DataCell"/>
<entry key="production_path_4_converter_dst" type="xstring" value="Number (double)"/>
<entry key="production_path_4_converter_name" type="xstring" value=""/>
<config key="production_path_4_converter_config">
<entry key="cell_class" type="xstring" value="org.knime.core.data.def.DoubleCell"/>
</config>
<entry key="production_path_4_producer" type="xstring" value="CELL_VALUE_PRODUCER_IDENTITY_FACTORY"/>
<entry key="production_path_4_producer_src" type="xstring" value="Number (double)"/>
<entry key="production_path_4_producer_dst" type="xstring" value="org.knime.core.data.DataCell"/>
<entry key="production_path_4_producer_name" type="xstring" value="org.knime.core.data.DataCell"/>
<config key="production_path_4_producer_config">
<entry key="cell_class" type="xstring" value="org.knime.core.data.def.DoubleCell"/>
</config>
<entry key="production_path_5_converter" type="xstring" value="CELL_CONVERTER_IDENTITY_FACTORY"/>
<entry key="production_path_5_converter_src" type="xstring" value="org.knime.core.data.DataCell"/>
<entry key="production_path_5_converter_dst" type="xstring" value="Number (double)"/>
<entry key="production_path_5_converter_name" type="xstring" value=""/>
<config key="production_path_5_converter_config">
<entry key="cell_class" type="xstring" value="org.knime.core.data.def.DoubleCell"/>
</config>
<entry key="production_path_5_producer" type="xstring" value="CELL_VALUE_PRODUCER_IDENTITY_FACTORY"/>
<entry key="production_path_5_producer_src" type="xstring" value="Number (double)"/>
<entry key="production_path_5_producer_dst" type="xstring" value="org.knime.core.data.DataCell"/>
<entry key="production_path_5_producer_name" type="xstring" value="org.knime.core.data.DataCell"/>
<config key="production_path_5_producer_config">
<entry key="cell_class" type="xstring" value="org.knime.core.data.def.DoubleCell"/>
</config>
<entry key="production_path_6_converter" type="xstring" value="CELL_CONVERTER_IDENTITY_FACTORY"/>
<entry key="production_path_6_converter_src" type="xstring" value="org.knime.core.data.DataCell"/>
<entry key="production_path_6_converter_dst" type="xstring" value="Number (double)"/>
<entry key="production_path_6_converter_name" type="xstring" value=""/>
<config key="production_path_6_converter_config">
<entry key="cell_class" type="xstring" value="org.knime.core.data.def.DoubleCell"/>
</config>
<entry key="production_path_6_producer" type="xstring" value="CELL_VALUE_PRODUCER_IDENTITY_FACTORY"/>
<entry key="production_path_6_producer_src" type="xstring" value="Number (double)"/>
<entry key="production_path_6_producer_dst" type="xstring" value="org.knime.core.data.DataCell"/>
<entry key="production_path_6_producer_name" type="xstring" value="org.knime.core.data.DataCell"/>
<config key="production_path_6_producer_config">
<entry key="cell_class" type="xstring" value="org.knime.core.data.def.DoubleCell"/>
</config>
<entry key="production_path_7_converter" type="xstring" value="CELL_CONVERTER_IDENTITY_FACTORY"/>
<entry key="production_path_7_converter_src" type="xstring" value="org.knime.core.data.DataCell"/>
<entry key="production_path_7_converter_dst" type="xstring" value="Number (double)"/>
<entry key="production_path_7_converter_name" type="xstring" value=""/>
<config key="production_path_7_converter_config">
<entry key="cell_class" type="xstring" value="org.knime.core.data.def.DoubleCell"/>
</config>
<entry key="production_path_7_producer" type="xstring" value="CELL_VALUE_PRODUCER_IDENTITY_FACTORY"/>
<entry key="production_path_7_producer_src" type="xstring" value="Number (double)"/>
<entry key="production_path_7_producer_dst" type="xstring" value="org.knime.core.data.DataCell"/>
<entry key="production_path_7_producer_name" type="xstring" value="org.knime.core.data.DataCell"/>
<config key="production_path_7_producer_config">
<entry key="cell_class" type="xstring" value="org.knime.core.data.def.DoubleCell"/>
</config>
<entry key="num_production_paths_Internals" type="xint" value="8"/>
</config>
<config key="original_names_Internals">
<entry key="array-size" type="xint" value="8"/>
<entry key="0" type="xstring" value="Recall"/>
<entry key="1" type="xstring" value="Precision"/>
<entry key="2" type="xstring" value="Sensitivity"/>
<entry key="3" type="xstring" value="Specifity"/>
<entry key="4" type="xstring" value="F-measure"/>
<entry key="5" type="xstring" value="Cohen's kappa"/>
<entry key="6" type="xstring" value="Accuracy"/>
<entry key="7" type="xstring" value="Area Under Curve"/>
</config>
<config key="positional_mapping_Internals">
<entry key="array-size" type="xint" value="8"/>
<entry key="0" type="xint" value="0"/>
<entry key="1" type="xint" value="1"/>
<entry key="2" type="xint" value="2"/>
<entry key="3" type="xint" value="3"/>
<entry key="4" type="xint" value="4"/>
<entry key="5" type="xint" value="5"/>
<entry key="6" type="xint" value="6"/>
<entry key="7" type="xint" value="7"/>
</config>
<config key="keep_Internals">
<entry key="array-size" type="xint" value="8"/>
<entry key="0" type="xboolean" value="true"/>
<entry key="1" type="xboolean" value="true"/>
<entry key="2" type="xboolean" value="true"/>
<entry key="3" type="xboolean" value="true"/>
<entry key="4" type="xboolean" value="true"/>
<entry key="5" type="xboolean" value="true"/>
<entry key="6" type="xboolean" value="true"/>
<entry key="7" type="xboolean" value="true"/>
</config>
<entry key="unknown_column_position_Internals" type="xint" value="8"/>
<entry key="include_unknown_columns_Internals" type="xboolean" value="true"/>
<entry key="enforce_types" type="xboolean" value="true"/>
<entry key="column_filter_mode_Internals" type="xstring" value="UNION"/>
</config>
<config key="settings">
<entry key="has_row_id" type="xboolean" value="false"/>
<entry key="prepend_table_index_to_row_id" type="xboolean" value="false"/>
</config>
</config>
<entry key="customDescription" type="xstring" isnull="true" value=""/>
<entry key="state" type="xstring" value="CONFIGURED"/>
<entry key="factory" type="xstring" value="org.knime.base.node.preproc.manipulator.TableManipulatorNodeFactory"/>
<entry key="node-name" type="xstring" value="Table Manipulator"/>
<entry key="node-bundle-name" type="xstring" value="KNIME Base Nodes"/>
<entry key="node-bundle-symbolic-name" type="xstring" value="org.knime.base"/>
<entry key="node-bundle-vendor" type="xstring" value="KNIME AG, Zurich, Switzerland"/>
<entry key="node-bundle-version" type="xstring" value="4.3.1.v202101261649"/>
<entry key="node-feature-name" type="xstring" value="KNIME Base nodes"/>
<entry key="node-feature-symbolic-name" type="xstring" value="org.knime.features.base.feature.group"/>
<entry key="node-feature-vendor" type="xstring" value="KNIME AG, Zurich, Switzerland"/>
<entry key="node-feature-version" type="xstring" value="4.3.1.v202101261649"/>
<config key="factory_settings"/>
<config key="node_creation_config">
<config key="input">
<config key="port_0">
<entry key="object_class" type="xstring" value="org.knime.core.node.BufferedDataTable"/>
</config>
</config>
<config key="Appended columns"/>
</config>
<entry key="name" type="xstring" value="Table Manipulator"/>
<entry key="hasContent" type="xboolean" value="false"/>
<entry key="isInactive" type="xboolean" value="false"/>
<config key="ports">
<config key="port_1">
<entry key="index" type="xint" value="1"/>
<entry key="port_dir_location" type="xstring" isnull="true" value=""/>
</config>
</config>
<config key="filestores">
<entry key="file_store_location" type="xstring" isnull="true" value=""/>
<entry key="file_store_id" type="xstring" isnull="true" value=""/>
</config>
</config>
