# Supplementary material for: Predicting rifampicin resistance mutations in bacterial RNA polymerase subunit beta based on majority consensus
Source: BMC Bioinformatics. 2021 Apr 22;22:210. doi: 10.1186/s12859-021-04137-0 (PMC8063314; doi:10.1186/s12859-021-04137-0)
Supplement: Supplementary file 2 — Additional file 2. The source file of the KNIME workflow (KNIME_workflow.knwf) for reproducing the work in the present study. (KNWF 198 KB) [file 12859_2021_4137_MOESM2_ESM.knwf › KNIME_Models/Test set (#637)/INH (#691)/Rule Engine (#687)/settings.xml]

<?xml version="1.0" encoding="UTF-8"?>
<config xmlns="http://www.knime.org/2008/09/XMLConfig" xmlns:xsi="http://www.w3.org/2001/XMLSchema-instance" xsi:schemaLocation="http://www.knime.org/2008/09/XMLConfig http://www.knime.org/XMLConfig_2008_09.xsd" key="settings.xml">
<entry key="node_file" type="xstring" value="settings.xml"/>
<config key="flow_stack"/>
<config key="internal_node_subsettings">
<entry key="memory_policy" type="xstring" value="CacheSmallInMemory"/>
</config>
<config key="model">
<config key="rules">
<entry key="array-size" type="xint" value="6"/>
<entry key="0" type="xstring" value="// enter ordered set of rules, e.g.:"/>
<entry key="1" type="xstring" value="// $double column name$ &gt; 5.0 =&gt; &quot;large&quot;"/>
<entry key="2" type="xstring" value="// $string column name$ LIKE &quot;*blue*&quot; =&gt; &quot;small and blue&quot;"/>
<entry key="3" type="xstring" value="// TRUE =&gt; &quot;default outcome&quot;"/>
<entry key="4" type="xstring" value="$Class [kNN]$ = &quot;Negative&quot; =&gt; 0"/>
<entry key="5" type="xstring" value="TRUE =&gt; 1"/>
</config>
<entry key="new-column-name" type="xstring" value="prediction3"/>
<entry key="replace-column-name" type="xstring" value="Prediction (Type) (#2)"/>
<entry key="append-column" type="xboolean" value="true"/>
<entry key="disallowLongOutputForCompatibility" type="xboolean" value="false"/>
</config>
<entry key="customDescription" type="xstring" isnull="true" value=""/>
<entry key="state" type="xstring" value="IDLE"/>
<entry key="factory" type="xstring" value="org.knime.base.node.rules.engine.RuleEngineNodeFactory"/>
<entry key="node-name" type="xstring" value="Rule Engine"/>
<entry key="node-bundle-name" type="xstring" value="KNIME Java Snippet Nodes"/>
<entry key="node-bundle-symbolic-name" type="xstring" value="org.knime.jsnippets"/>
<entry key="node-bundle-vendor" type="xstring" value="KNIME AG, Zurich, Switzerland"/>
<entry key="node-bundle-version" type="xstring" value="4.3.0.v202011191508"/>
<entry key="node-feature-name" type="xstring" value="KNIME Javasnippet"/>
<entry key="node-feature-symbolic-name" type="xstring" value="org.knime.features.javasnippet.feature.group"/>
<entry key="node-feature-vendor" type="xstring" value="KNIME AG, Zurich, Switzerland"/>
<entry key="node-feature-version" type="xstring" value="4.3.0.v202011191508"/>
<config key="factory_settings"/>
<entry key="name" type="xstring" value="Rule Engine"/>
<entry key="hasContent" type="xboolean" value="false"/>
<entry key="isInactive" type="xboolean" value="false"/>
<config key="ports">
<config key="port_1">
<entry key="index" type="xint" value="1"/>
<entry key="port_dir_location" type="xstring" isnull="true" value=""/>
</config>
</config>
<config key="filestores">
<entry key="file_store_location" type="xstring" isnull="true" value=""/>
<entry key="file_store_id" type="xstring" isnull="true" value=""/>
</config>
</config>
