# Supplementary material for: Predicting rifampicin resistance mutations in bacterial RNA polymerase subunit beta based on majority consensus
Source: BMC Bioinformatics. 2021 Apr 22;22:210. doi: 10.1186/s12859-021-04137-0 (PMC8063314; doi:10.1186/s12859-021-04137-0)
Supplement: Supplementary file 2 — Additional file 2. The source file of the KNIME workflow (KNIME_workflow.knwf) for reproducing the work in the present study. (KNWF 198 KB) [file 12859_2021_4137_MOESM2_ESM.knwf › KNIME_Models/Test set (#637)/ROC Curve (#630)/settings.xml]

<?xml version="1.0" encoding="UTF-8"?>
<config xmlns="http://www.knime.org/2008/09/XMLConfig" xmlns:xsi="http://www.w3.org/2001/XMLSchema-instance" xsi:schemaLocation="http://www.knime.org/2008/09/XMLConfig http://www.knime.org/XMLConfig_2008_09.xsd" key="settings.xml">
<entry key="node_file" type="xstring" value="settings.xml"/>
<config key="flow_stack"/>
<config key="internal_node_subsettings">
<entry key="memory_policy" type="xstring" value="CacheSmallInMemory"/>
</config>
<config key="model">
<entry key="hideInWizard" type="xboolean" value="false"/>
<entry key="generateImage" type="xboolean" value="true"/>
<entry key="showArea" type="xboolean" value="true"/>
<entry key="showGrid" type="xboolean" value="false"/>
<entry key="resizeToWindow" type="xboolean" value="true"/>
<entry key="displayFullscreenButton" type="xboolean" value="true"/>
<entry key="imageWidth" type="xint" value="800"/>
<entry key="imageHeight" type="xint" value="600"/>
<entry key="backgroundColor" type="xstring" value="rgba(255,255,255,1.0)"/>
<entry key="dataAreaColor" type="xstring" value="rgba(255,255,255,1.0)"/>
<entry key="gridColor" type="xstring" value="rgba(102,102,102,1.0)"/>
<entry key="lineWidth" type="xint" value="2"/>
<entry key="title" type="xstring" value="ROC Curve"/>
<entry key="subtitle" type="xstring" value=""/>
<entry key="yAxisTitle" type="xstring" value="True Positive Rate"/>
<entry key="xAxisTitle" type="xstring" value="False Positive Rate"/>
<entry key="showLegend" type="xboolean" value="true"/>
<entry key="enableControls" type="xboolean" value="true"/>
<entry key="enableEditTitle" type="xboolean" value="true"/>
<entry key="enableEditSubtitle" type="xboolean" value="true"/>
<entry key="enableEditXAxisLabel" type="xboolean" value="true"/>
<entry key="enableEditYAxisLabel" type="xboolean" value="true"/>
<entry key="showWarningInView" type="xboolean" value="true"/>
<entry key="ignoreMissingValues" type="xboolean" value="false"/>
<entry key="classColumn" type="xstring" value="Type"/>
<config key="positiveClass">
<entry key="datacell" type="xstring" value="org.knime.core.data.def.StringCell"/>
<config key="org.knime.core.data.def.StringCell">
<entry key="StringCell" type="xstring" value="Positive"/>
</config>
</config>
<entry key="maxPoints" type="xint" value="2000"/>
<config key="numColumns">
<entry key="filter-type" type="xstring" value="STANDARD"/>
<config key="included_names">
<entry key="array-size" type="xint" value="1"/>
<entry key="0" type="xstring" value="N-positive"/>
</config>
<config key="excluded_names">
<entry key="array-size" type="xint" value="41"/>
<entry key="0" type="xstring" value="Distance"/>
<entry key="1" type="xstring" value="Secondary"/>
<entry key="2" type="xstring" value="Location"/>
<entry key="3" type="xstring" value="PremPS"/>
<entry key="4" type="xstring" value="PSSM"/>
<entry key="5" type="xstring" value="DCS"/>
<entry key="6" type="xstring" value="DOMH"/>
<entry key="7" type="xstring" value="P_L"/>
<entry key="8" type="xstring" value="P_FWY"/>
<entry key="9" type="xstring" value="P_RKDE"/>
<entry key="10" type="xstring" value="N_Hydro"/>
<entry key="11" type="xstring" value="N_Charg"/>
<entry key="12" type="xstring" value="SASA_pro"/>
<entry key="13" type="xstring" value="SASA_sol"/>
<entry key="14" type="xstring" value="ΔE"/>
<entry key="15" type="xstring" value="prediction1"/>
<entry key="16" type="xstring" value="prediction2"/>
<entry key="17" type="xstring" value="prediction3"/>
<entry key="18" type="xstring" value="prediction4"/>
<entry key="19" type="xstring" value="prediction5"/>
<entry key="20" type="xstring" value="P (Type=Negative)"/>
<entry key="21" type="xstring" value="P (Type=Positive)"/>
<entry key="22" type="xstring" value="fold #"/>
<entry key="23" type="xstring" value="Distance (#1)"/>
<entry key="24" type="xstring" value="Secondary (#1)"/>
<entry key="25" type="xstring" value="ΔE (#1)"/>
<entry key="26" type="xstring" value="Distance (#2)"/>
<entry key="27" type="xstring" value="Secondary (#2)"/>
<entry key="28" type="xstring" value="ΔE (#2)"/>
<entry key="29" type="xstring" value="Distance (#3)"/>
<entry key="30" type="xstring" value="Secondary (#3)"/>
<entry key="31" type="xstring" value="ΔE (#3)"/>
<entry key="32" type="xstring" value="Distance (#4)"/>
<entry key="33" type="xstring" value="Secondary (#4)"/>
<entry key="34" type="xstring" value="ΔE (#4)"/>
<entry key="35" type="xstring" value="prediction4 (#1)"/>
<entry key="36" type="xstring" value="Sites"/>
<entry key="37" type="xstring" value="DE"/>
<entry key="38" type="xstring" value="dDocking"/>
<entry key="39" type="xstring" value="P (Type=negative)"/>
<entry key="40" type="xstring" value="Docking"/>
</config>
<entry key="enforce_option" type="xstring" value="EnforceExclusion"/>
<config key="name_pattern">
<entry key="pattern" type="xstring" value=""/>
<entry key="type" type="xstring" value="Wildcard"/>
<entry key="caseSensitive" type="xboolean" value="true"/>
</config>
<config key="datatype">
<config key="typelist">
<entry key="org.knime.core.data.DoubleValue" type="xboolean" value="false"/>
<entry key="org.knime.core.data.IntValue" type="xboolean" value="false"/>
<entry key="org.knime.core.data.StringValue" type="xboolean" value="false"/>
<entry key="org.knime.core.data.BooleanValue" type="xboolean" value="false"/>
<entry key="org.knime.core.data.LongValue" type="xboolean" value="false"/>
<entry key="org.knime.core.data.date.DateAndTimeValue" type="xboolean" value="false"/>
</config>
</config>
</config>
<entry key="customCSS" type="xstring" value=""/>
</config>
<entry key="customDescription" type="xstring" isnull="true" value=""/>
<entry key="state" type="xstring" value="CONFIGURED"/>
<entry key="factory" type="xstring" value="org.knime.js.base.node.viz.plotter.roc.ROCCurveNodeFactory"/>
<entry key="node-name" type="xstring" value="ROC Curve"/>
<entry key="node-bundle-name" type="xstring" value="KNIME JavaScript Base Views"/>
<entry key="node-bundle-symbolic-name" type="xstring" value="org.knime.js.views"/>
<entry key="node-bundle-vendor" type="xstring" value="KNIME AG, Zurich, Switzerland"/>
<entry key="node-bundle-version" type="xstring" value="4.3.0.v202011211957"/>
<entry key="node-feature-name" type="xstring" value="KNIME JavaScript Views"/>
<entry key="node-feature-symbolic-name" type="xstring" value="org.knime.features.js.views.feature.group"/>
<entry key="node-feature-vendor" type="xstring" value="KNIME AG, Zurich, Switzerland"/>
<entry key="node-feature-version" type="xstring" value="4.3.0.v202011211957"/>
<config key="factory_settings"/>
<entry key="name" type="xstring" value="ROC Curve"/>
<entry key="hasContent" type="xboolean" value="false"/>
<entry key="isInactive" type="xboolean" value="false"/>
<config key="ports">
<config key="port_1">
<entry key="index" type="xint" value="1"/>
<entry key="port_dir_location" type="xstring" isnull="true" value=""/>
</config>
<config key="port_2">
<entry key="index" type="xint" value="2"/>
<entry key="port_dir_location" type="xstring" isnull="true" value=""/>
</config>
</config>
<config key="filestores">
<entry key="file_store_location" type="xstring" isnull="true" value=""/>
<entry key="file_store_id" type="xstring" isnull="true" value=""/>
</config>
</config>
