# Supplementary material for: Predicting rifampicin resistance mutations in bacterial RNA polymerase subunit beta based on majority consensus
Source: BMC Bioinformatics. 2021 Apr 22;22:210. doi: 10.1186/s12859-021-04137-0 (PMC8063314; doi:10.1186/s12859-021-04137-0)
Supplement: Supplementary file 2 — Additional file 2. The source file of the KNIME workflow (KNIME_workflow.knwf) for reproducing the work in the present study. (KNWF 198 KB) [file 12859_2021_4137_MOESM2_ESM.knwf › KNIME_Models/Test set (#637)/Row Filter (#107)/settings.xml]

<?xml version="1.0" encoding="UTF-8"?>
<config xmlns="http://www.knime.org/2008/09/XMLConfig" xmlns:xsi="http://www.w3.org/2001/XMLSchema-instance" xsi:schemaLocation="http://www.knime.org/2008/09/XMLConfig http://www.knime.org/XMLConfig_2008_09.xsd" key="settings.xml">
<entry key="node_file" type="xstring" value="settings.xml"/>
<config key="flow_stack"/>
<config key="internal_node_subsettings">
<entry key="memory_policy" type="xstring" value="CacheSmallInMemory"/>
</config>
<config key="model">
<config key="rowFilter">
<entry key="RowFilter_TypeID" type="xstring" value="RowID_RowFilter"/>
<entry key="RegExprRowFilterInclude" type="xboolean" value="false"/>
<entry key="RegExprRowFilterStart" type="xboolean" value="false"/>
<entry key="RegExprRowFilterPattern" type="xstring" value="negative"/>
<entry key="RegExprRowFilterCaseSense" type="xboolean" value="false"/>
</config>
</config>
<entry key="customDescription" type="xstring" isnull="true" value=""/>
<entry key="state" type="xstring" value="CONFIGURED"/>
<entry key="factory" type="xstring" value="org.knime.base.node.preproc.filter.row.RowFilterNodeFactory"/>
<entry key="node-name" type="xstring" value="Row Filter"/>
<entry key="node-bundle-name" type="xstring" value="KNIME Base Nodes"/>
<entry key="node-bundle-symbolic-name" type="xstring" value="org.knime.base"/>
<entry key="node-bundle-vendor" type="xstring" value="KNIME AG, Zurich, Switzerland"/>
<entry key="node-bundle-version" type="xstring" value="4.3.1.v202101261649"/>
<entry key="node-feature-name" type="xstring" value="KNIME Base nodes"/>
<entry key="node-feature-symbolic-name" type="xstring" value="org.knime.features.base.feature.group"/>
<entry key="node-feature-vendor" type="xstring" value="KNIME AG, Zurich, Switzerland"/>
<entry key="node-feature-version" type="xstring" value="4.3.1.v202101261649"/>
<config key="factory_settings"/>
<entry key="name" type="xstring" value="Row Filter"/>
<entry key="hasContent" type="xboolean" value="false"/>
<entry key="isInactive" type="xboolean" value="false"/>
<config key="ports">
<config key="port_1">
<entry key="index" type="xint" value="1"/>
<entry key="port_dir_location" type="xstring" isnull="true" value=""/>
</config>
</config>
<config key="filestores">
<entry key="file_store_location" type="xstring" isnull="true" value=""/>
<entry key="file_store_id" type="xstring" isnull="true" value=""/>
</config>
</config>
