# Supplementary material for: Predicting rifampicin resistance mutations in bacterial RNA polymerase subunit beta based on majority consensus
Source: BMC Bioinformatics. 2021 Apr 22;22:210. doi: 10.1186/s12859-021-04137-0 (PMC8063314; doi:10.1186/s12859-021-04137-0)
Supplement: Supplementary file 2 — Additional file 2. The source file of the KNIME workflow (KNIME_workflow.knwf) for reproducing the work in the present study. (KNWF 198 KB) [file 12859_2021_4137_MOESM2_ESM.knwf › KNIME_Models/Test set (#637)/RRDR and Non (#692)/workflow.knime]

<?xml version="1.0" encoding="UTF-8"?>
<config xmlns="http://www.knime.org/2008/09/XMLConfig" xmlns:xsi="http://www.w3.org/2001/XMLSchema-instance" xsi:schemaLocation="http://www.knime.org/2008/09/XMLConfig http://www.knime.org/XMLConfig_2008_09.xsd" key="workflow.knime">
<entry key="created_by" type="xstring" value="4.3.1.v202101261633"/>
<entry key="created_by_nightly" type="xboolean" value="false"/>
<entry key="version" type="xstring" value="4.1.0"/>
<entry key="name" type="xstring" value="RRDR and Non-RRDR"/>
<config key="authorInformation">
<entry key="authored-by" type="xstring" value="&lt;unknown&gt;"/>
<entry key="authored-when" type="xstring" value="1970-01-01 08:00:00 +0800"/>
<entry key="lastEdited-by" type="xstring" isnull="true" value=""/>
<entry key="lastEdited-when" type="xstring" isnull="true" value=""/>
</config>
<entry key="customDescription" type="xstring" isnull="true" value=""/>
<entry key="state" type="xstring" value="CONFIGURED"/>
<config key="workflow_credentials"/>
<config key="nodes">
<config key="node_654">
<entry key="id" type="xint" value="654"/>
<entry key="node_settings_file" type="xstring" value="Rule Engine (#654)/settings.xml"/>
<entry key="node_is_meta" type="xboolean" value="false"/>
<entry key="node_type" type="xstring" value="NativeNode"/>
<entry key="ui_classname" type="xstring" value="org.knime.core.node.workflow.NodeUIInformation"/>
<config key="ui_settings">
<config key="extrainfo.node.bounds">
<entry key="array-size" type="xint" value="4"/>
<entry key="0" type="xint" value="1770"/>
<entry key="1" type="xint" value="379"/>
<entry key="2" type="xint" value="116"/>
<entry key="3" type="xint" value="84"/>
</config>
</config>
</config>
<config key="node_665">
<entry key="id" type="xint" value="665"/>
<entry key="node_settings_file" type="xstring" value="Naive Bayes Predictor (#665)/settings.xml"/>
<entry key="node_is_meta" type="xboolean" value="false"/>
<entry key="node_type" type="xstring" value="NativeNode"/>
<entry key="ui_classname" type="xstring" value="org.knime.core.node.workflow.NodeUIInformation"/>
<config key="ui_settings">
<config key="extrainfo.node.bounds">
<entry key="array-size" type="xint" value="4"/>
<entry key="0" type="xint" value="824"/>
<entry key="1" type="xint" value="139"/>
<entry key="2" type="xint" value="121"/>
<entry key="3" type="xint" value="105"/>
</config>
</config>
</config>
<config key="node_666">
<entry key="id" type="xint" value="666"/>
<entry key="node_settings_file" type="xstring" value="Decision Tree Predictor (#666)/settings.xml"/>
<entry key="node_is_meta" type="xboolean" value="false"/>
<entry key="node_type" type="xstring" value="NativeNode"/>
<entry key="ui_classname" type="xstring" value="org.knime.core.node.workflow.NodeUIInformation"/>
<config key="ui_settings">
<config key="extrainfo.node.bounds">
<entry key="array-size" type="xint" value="4"/>
<entry key="0" type="xint" value="804"/>
<entry key="1" type="xint" value="499"/>
<entry key="2" type="xint" value="132"/>
<entry key="3" type="xint" value="105"/>
</config>
</config>
</config>
<config key="node_667">
<entry key="id" type="xint" value="667"/>
<entry key="node_settings_file" type="xstring" value="Rule Engine (#667)/settings.xml"/>
<entry key="node_is_meta" type="xboolean" value="false"/>
<entry key="node_type" type="xstring" value="NativeNode"/>
<entry key="ui_classname" type="xstring" value="org.knime.core.node.workflow.NodeUIInformation"/>
<config key="ui_settings">
<config key="extrainfo.node.bounds">
<entry key="array-size" type="xint" value="4"/>
<entry key="0" type="xint" value="1430"/>
<entry key="1" type="xint" value="420"/>
<entry key="2" type="xint" value="116"/>
<entry key="3" type="xint" value="84"/>
</config>
</config>
</config>
<config key="node_669">
<entry key="id" type="xint" value="669"/>
<entry key="node_settings_file" type="xstring" value="Column Filter (#669)/settings.xml"/>
<entry key="node_is_meta" type="xboolean" value="false"/>
<entry key="node_type" type="xstring" value="NativeNode"/>
<entry key="ui_classname" type="xstring" value="org.knime.core.node.workflow.NodeUIInformation"/>
<config key="ui_settings">
<config key="extrainfo.node.bounds">
<entry key="array-size" type="xint" value="4"/>
<entry key="0" type="xint" value="970"/>
<entry key="1" type="xint" value="379"/>
<entry key="2" type="xint" value="129"/>
<entry key="3" type="xint" value="84"/>
</config>
</config>
</config>
<config key="node_670">
<entry key="id" type="xint" value="670"/>
<entry key="node_settings_file" type="xstring" value="PNN Predictor (#670)/settings.xml"/>
<entry key="node_is_meta" type="xboolean" value="false"/>
<entry key="node_type" type="xstring" value="NativeNode"/>
<entry key="ui_classname" type="xstring" value="org.knime.core.node.workflow.NodeUIInformation"/>
<config key="ui_settings">
<config key="extrainfo.node.bounds">
<entry key="array-size" type="xint" value="4"/>
<entry key="0" type="xint" value="804"/>
<entry key="1" type="xint" value="659"/>
<entry key="2" type="xint" value="135"/>
<entry key="3" type="xint" value="84"/>
</config>
</config>
</config>
<config key="node_673">
<entry key="id" type="xint" value="673"/>
<entry key="node_settings_file" type="xstring" value="Rule Engine (#673)/settings.xml"/>
<entry key="node_is_meta" type="xboolean" value="false"/>
<entry key="node_type" type="xstring" value="NativeNode"/>
<entry key="ui_classname" type="xstring" value="org.knime.core.node.workflow.NodeUIInformation"/>
<config key="ui_settings">
<config key="extrainfo.node.bounds">
<entry key="array-size" type="xint" value="4"/>
<entry key="0" type="xint" value="1430"/>
<entry key="1" type="xint" value="510"/>
<entry key="2" type="xint" value="116"/>
<entry key="3" type="xint" value="84"/>
</config>
</config>
</config>
<config key="node_674">
<entry key="id" type="xint" value="674"/>
<entry key="node_settings_file" type="xstring" value="Rule Engine (#674)/settings.xml"/>
<entry key="node_is_meta" type="xboolean" value="false"/>
<entry key="node_type" type="xstring" value="NativeNode"/>
<entry key="ui_classname" type="xstring" value="org.knime.core.node.workflow.NodeUIInformation"/>
<config key="ui_settings">
<config key="extrainfo.node.bounds">
<entry key="array-size" type="xint" value="4"/>
<entry key="0" type="xint" value="1430"/>
<entry key="1" type="xint" value="120"/>
<entry key="2" type="xint" value="116"/>
<entry key="3" type="xint" value="84"/>
</config>
</config>
</config>
<config key="node_675">
<entry key="id" type="xint" value="675"/>
<entry key="node_settings_file" type="xstring" value="K Nearest Neighbor (#675)/settings.xml"/>
<entry key="node_is_meta" type="xboolean" value="false"/>
<entry key="node_type" type="xstring" value="NativeNode"/>
<entry key="ui_classname" type="xstring" value="org.knime.core.node.workflow.NodeUIInformation"/>
<config key="ui_settings">
<config key="extrainfo.node.bounds">
<entry key="array-size" type="xint" value="4"/>
<entry key="0" type="xint" value="804"/>
<entry key="1" type="xint" value="379"/>
<entry key="2" type="xint" value="188"/>
<entry key="3" type="xint" value="84"/>
</config>
</config>
</config>
<config key="node_676">
<entry key="id" type="xint" value="676"/>
<entry key="node_settings_file" type="xstring" value="Column Filter (#676)/settings.xml"/>
<entry key="node_is_meta" type="xboolean" value="false"/>
<entry key="node_type" type="xstring" value="NativeNode"/>
<entry key="ui_classname" type="xstring" value="org.knime.core.node.workflow.NodeUIInformation"/>
<config key="ui_settings">
<config key="extrainfo.node.bounds">
<entry key="array-size" type="xint" value="4"/>
<entry key="0" type="xint" value="950"/>
<entry key="1" type="xint" value="259"/>
<entry key="2" type="xint" value="129"/>
<entry key="3" type="xint" value="84"/>
</config>
</config>
</config>
<config key="node_678">
<entry key="id" type="xint" value="678"/>
<entry key="node_settings_file" type="xstring" value="Math Formula (#678)/settings.xml"/>
<entry key="node_is_meta" type="xboolean" value="false"/>
<entry key="node_type" type="xstring" value="NativeNode"/>
<entry key="ui_classname" type="xstring" value="org.knime.core.node.workflow.NodeUIInformation"/>
<config key="ui_settings">
<config key="extrainfo.node.bounds">
<entry key="array-size" type="xint" value="4"/>
<entry key="0" type="xint" value="1430"/>
<entry key="1" type="xint" value="590"/>
<entry key="2" type="xint" value="130"/>
<entry key="3" type="xint" value="84"/>
</config>
</config>
</config>
<config key="node_679">
<entry key="id" type="xint" value="679"/>
<entry key="node_settings_file" type="xstring" value="Column Filter (#679)/settings.xml"/>
<entry key="node_is_meta" type="xboolean" value="false"/>
<entry key="node_type" type="xstring" value="NativeNode"/>
<entry key="ui_classname" type="xstring" value="org.knime.core.node.workflow.NodeUIInformation"/>
<config key="ui_settings">
<config key="extrainfo.node.bounds">
<entry key="array-size" type="xint" value="4"/>
<entry key="0" type="xint" value="970"/>
<entry key="1" type="xint" value="499"/>
<entry key="2" type="xint" value="129"/>
<entry key="3" type="xint" value="84"/>
</config>
</config>
</config>
<config key="node_684">
<entry key="id" type="xint" value="684"/>
<entry key="node_settings_file" type="xstring" value="Rule Engine (#684)/settings.xml"/>
<entry key="node_is_meta" type="xboolean" value="false"/>
<entry key="node_type" type="xstring" value="NativeNode"/>
<entry key="ui_classname" type="xstring" value="org.knime.core.node.workflow.NodeUIInformation"/>
<config key="ui_settings">
<config key="extrainfo.node.bounds">
<entry key="array-size" type="xint" value="4"/>
<entry key="0" type="xint" value="1430"/>
<entry key="1" type="xint" value="220"/>
<entry key="2" type="xint" value="116"/>
<entry key="3" type="xint" value="84"/>
</config>
</config>
</config>
<config key="node_685">
<entry key="id" type="xint" value="685"/>
<entry key="node_settings_file" type="xstring" value="Column Appender (#685)/settings.xml"/>
<entry key="node_is_meta" type="xboolean" value="false"/>
<entry key="node_type" type="xstring" value="NativeNode"/>
<entry key="ui_classname" type="xstring" value="org.knime.core.node.workflow.NodeUIInformation"/>
<config key="ui_settings">
<config key="extrainfo.node.bounds">
<entry key="array-size" type="xint" value="4"/>
<entry key="0" type="xint" value="1190"/>
<entry key="1" type="xint" value="380"/>
<entry key="2" type="xint" value="173"/>
<entry key="3" type="xint" value="84"/>
</config>
</config>
</config>
<config key="node_686">
<entry key="id" type="xint" value="686"/>
<entry key="node_settings_file" type="xstring" value="Column Filter (#686)/settings.xml"/>
<entry key="node_is_meta" type="xboolean" value="false"/>
<entry key="node_type" type="xstring" value="NativeNode"/>
<entry key="ui_classname" type="xstring" value="org.knime.core.node.workflow.NodeUIInformation"/>
<config key="ui_settings">
<config key="extrainfo.node.bounds">
<entry key="array-size" type="xint" value="4"/>
<entry key="0" type="xint" value="970"/>
<entry key="1" type="xint" value="665"/>
<entry key="2" type="xint" value="129"/>
<entry key="3" type="xint" value="84"/>
</config>
</config>
</config>
<config key="node_687">
<entry key="id" type="xint" value="687"/>
<entry key="node_settings_file" type="xstring" value="Rule Engine (#687)/settings.xml"/>
<entry key="node_is_meta" type="xboolean" value="false"/>
<entry key="node_type" type="xstring" value="NativeNode"/>
<entry key="ui_classname" type="xstring" value="org.knime.core.node.workflow.NodeUIInformation"/>
<config key="ui_settings">
<config key="extrainfo.node.bounds">
<entry key="array-size" type="xint" value="4"/>
<entry key="0" type="xint" value="1430"/>
<entry key="1" type="xint" value="320"/>
<entry key="2" type="xint" value="116"/>
<entry key="3" type="xint" value="84"/>
</config>
</config>
</config>
<config key="node_688">
<entry key="id" type="xint" value="688"/>
<entry key="node_settings_file" type="xstring" value="SVM Predictor (#688)/settings.xml"/>
<entry key="node_is_meta" type="xboolean" value="false"/>
<entry key="node_type" type="xstring" value="NativeNode"/>
<entry key="ui_classname" type="xstring" value="org.knime.core.node.workflow.NodeUIInformation"/>
<config key="ui_settings">
<config key="extrainfo.node.bounds">
<entry key="array-size" type="xint" value="4"/>
<entry key="0" type="xint" value="784"/>
<entry key="1" type="xint" value="259"/>
<entry key="2" type="xint" value="137"/>
<entry key="3" type="xint" value="84"/>
</config>
</config>
</config>
<config key="node_689">
<entry key="id" type="xint" value="689"/>
<entry key="node_settings_file" type="xstring" value="Column Filter (#689)/settings.xml"/>
<entry key="node_is_meta" type="xboolean" value="false"/>
<entry key="node_type" type="xstring" value="NativeNode"/>
<entry key="ui_classname" type="xstring" value="org.knime.core.node.workflow.NodeUIInformation"/>
<config key="ui_settings">
<config key="extrainfo.node.bounds">
<entry key="array-size" type="xint" value="4"/>
<entry key="0" type="xint" value="340"/>
<entry key="1" type="xint" value="398"/>
<entry key="2" type="xint" value="129"/>
<entry key="3" type="xint" value="84"/>
</config>
</config>
</config>
<config key="node_690">
<entry key="id" type="xint" value="690"/>
<entry key="node_settings_file" type="xstring" value="Excel Reader (#690)/settings.xml"/>
<entry key="node_is_meta" type="xboolean" value="false"/>
<entry key="node_type" type="xstring" value="NativeNode"/>
<entry key="ui_classname" type="xstring" value="org.knime.core.node.workflow.NodeUIInformation"/>
<config key="ui_settings">
<config key="extrainfo.node.bounds">
<entry key="array-size" type="xint" value="4"/>
<entry key="0" type="xint" value="164"/>
<entry key="1" type="xint" value="357"/>
<entry key="2" type="xint" value="128"/>
<entry key="3" type="xint" value="84"/>
</config>
</config>
</config>
</config>
<config key="connections">
<config key="connection_0">
<entry key="sourceID" type="xint" value="-1"/>
<entry key="destID" type="xint" value="688"/>
<entry key="sourcePort" type="xint" value="2"/>
<entry key="destPort" type="xint" value="1"/>
</config>
<config key="connection_1">
<entry key="sourceID" type="xint" value="-1"/>
<entry key="destID" type="xint" value="675"/>
<entry key="sourcePort" type="xint" value="0"/>
<entry key="destPort" type="xint" value="1"/>
</config>
<config key="connection_2">
<entry key="sourceID" type="xint" value="-1"/>
<entry key="destID" type="xint" value="670"/>
<entry key="sourcePort" type="xint" value="4"/>
<entry key="destPort" type="xint" value="1"/>
</config>
<config key="connection_3">
<entry key="sourceID" type="xint" value="-1"/>
<entry key="destID" type="xint" value="666"/>
<entry key="sourcePort" type="xint" value="3"/>
<entry key="destPort" type="xint" value="1"/>
</config>
<config key="connection_4">
<entry key="sourceID" type="xint" value="-1"/>
<entry key="destID" type="xint" value="665"/>
<entry key="sourcePort" type="xint" value="1"/>
<entry key="destPort" type="xint" value="1"/>
</config>
<config key="connection_5">
<entry key="sourceID" type="xint" value="665"/>
<entry key="destID" type="xint" value="685"/>
<entry key="sourcePort" type="xint" value="1"/>
<entry key="destPort" type="xint" value="1"/>
<entry key="ui_classname" type="xstring" value="org.knime.core.node.workflow.ConnectionUIInformation"/>
<config key="ui_settings">
<entry key="extrainfo.conn.bendpoints_size" type="xint" value="0"/>
</config>
</config>
<config key="connection_6">
<entry key="sourceID" type="xint" value="666"/>
<entry key="destID" type="xint" value="679"/>
<entry key="sourcePort" type="xint" value="1"/>
<entry key="destPort" type="xint" value="1"/>
<entry key="ui_classname" type="xstring" value="org.knime.core.node.workflow.ConnectionUIInformation"/>
<config key="ui_settings">
<entry key="extrainfo.conn.bendpoints_size" type="xint" value="0"/>
</config>
</config>
<config key="connection_7">
<entry key="sourceID" type="xint" value="667"/>
<entry key="destID" type="xint" value="673"/>
<entry key="sourcePort" type="xint" value="1"/>
<entry key="destPort" type="xint" value="1"/>
<entry key="ui_classname" type="xstring" value="org.knime.core.node.workflow.ConnectionUIInformation"/>
<config key="ui_settings">
<entry key="extrainfo.conn.bendpoints_size" type="xint" value="0"/>
</config>
</config>
<config key="connection_8">
<entry key="sourceID" type="xint" value="669"/>
<entry key="destID" type="xint" value="685"/>
<entry key="sourcePort" type="xint" value="1"/>
<entry key="destPort" type="xint" value="3"/>
<entry key="ui_classname" type="xstring" value="org.knime.core.node.workflow.ConnectionUIInformation"/>
<config key="ui_settings">
<entry key="extrainfo.conn.bendpoints_size" type="xint" value="0"/>
</config>
</config>
<config key="connection_9">
<entry key="sourceID" type="xint" value="670"/>
<entry key="destID" type="xint" value="686"/>
<entry key="sourcePort" type="xint" value="1"/>
<entry key="destPort" type="xint" value="1"/>
<entry key="ui_classname" type="xstring" value="org.knime.core.node.workflow.ConnectionUIInformation"/>
<config key="ui_settings">
<entry key="extrainfo.conn.bendpoints_size" type="xint" value="0"/>
</config>
</config>
<config key="connection_10">
<entry key="sourceID" type="xint" value="673"/>
<entry key="destID" type="xint" value="678"/>
<entry key="sourcePort" type="xint" value="1"/>
<entry key="destPort" type="xint" value="1"/>
<entry key="ui_classname" type="xstring" value="org.knime.core.node.workflow.ConnectionUIInformation"/>
<config key="ui_settings">
<entry key="extrainfo.conn.bendpoints_size" type="xint" value="0"/>
</config>
</config>
<config key="connection_11">
<entry key="sourceID" type="xint" value="674"/>
<entry key="destID" type="xint" value="684"/>
<entry key="sourcePort" type="xint" value="1"/>
<entry key="destPort" type="xint" value="1"/>
<entry key="ui_classname" type="xstring" value="org.knime.core.node.workflow.ConnectionUIInformation"/>
<config key="ui_settings">
<entry key="extrainfo.conn.bendpoints_size" type="xint" value="0"/>
</config>
</config>
<config key="connection_12">
<entry key="sourceID" type="xint" value="675"/>
<entry key="destID" type="xint" value="669"/>
<entry key="sourcePort" type="xint" value="1"/>
<entry key="destPort" type="xint" value="1"/>
<entry key="ui_classname" type="xstring" value="org.knime.core.node.workflow.ConnectionUIInformation"/>
<config key="ui_settings">
<entry key="extrainfo.conn.bendpoints_size" type="xint" value="0"/>
</config>
</config>
<config key="connection_13">
<entry key="sourceID" type="xint" value="676"/>
<entry key="destID" type="xint" value="685"/>
<entry key="sourcePort" type="xint" value="1"/>
<entry key="destPort" type="xint" value="2"/>
<entry key="ui_classname" type="xstring" value="org.knime.core.node.workflow.ConnectionUIInformation"/>
<config key="ui_settings">
<entry key="extrainfo.conn.bendpoints_size" type="xint" value="0"/>
</config>
</config>
<config key="connection_14">
<entry key="sourceID" type="xint" value="678"/>
<entry key="destID" type="xint" value="654"/>
<entry key="sourcePort" type="xint" value="1"/>
<entry key="destPort" type="xint" value="1"/>
<entry key="ui_classname" type="xstring" value="org.knime.core.node.workflow.ConnectionUIInformation"/>
<config key="ui_settings">
<entry key="extrainfo.conn.bendpoints_size" type="xint" value="0"/>
</config>
</config>
<config key="connection_15">
<entry key="sourceID" type="xint" value="679"/>
<entry key="destID" type="xint" value="685"/>
<entry key="sourcePort" type="xint" value="1"/>
<entry key="destPort" type="xint" value="4"/>
<entry key="ui_classname" type="xstring" value="org.knime.core.node.workflow.ConnectionUIInformation"/>
<config key="ui_settings">
<entry key="extrainfo.conn.bendpoints_size" type="xint" value="0"/>
</config>
</config>
<config key="connection_16">
<entry key="sourceID" type="xint" value="684"/>
<entry key="destID" type="xint" value="687"/>
<entry key="sourcePort" type="xint" value="1"/>
<entry key="destPort" type="xint" value="1"/>
<entry key="ui_classname" type="xstring" value="org.knime.core.node.workflow.ConnectionUIInformation"/>
<config key="ui_settings">
<entry key="extrainfo.conn.bendpoints_size" type="xint" value="0"/>
</config>
</config>
<config key="connection_17">
<entry key="sourceID" type="xint" value="685"/>
<entry key="destID" type="xint" value="674"/>
<entry key="sourcePort" type="xint" value="1"/>
<entry key="destPort" type="xint" value="1"/>
<entry key="ui_classname" type="xstring" value="org.knime.core.node.workflow.ConnectionUIInformation"/>
<config key="ui_settings">
<entry key="extrainfo.conn.bendpoints_size" type="xint" value="0"/>
</config>
</config>
<config key="connection_18">
<entry key="sourceID" type="xint" value="686"/>
<entry key="destID" type="xint" value="685"/>
<entry key="sourcePort" type="xint" value="1"/>
<entry key="destPort" type="xint" value="5"/>
<entry key="ui_classname" type="xstring" value="org.knime.core.node.workflow.ConnectionUIInformation"/>
<config key="ui_settings">
<entry key="extrainfo.conn.bendpoints_size" type="xint" value="0"/>
</config>
</config>
<config key="connection_19">
<entry key="sourceID" type="xint" value="687"/>
<entry key="destID" type="xint" value="667"/>
<entry key="sourcePort" type="xint" value="1"/>
<entry key="destPort" type="xint" value="1"/>
<entry key="ui_classname" type="xstring" value="org.knime.core.node.workflow.ConnectionUIInformation"/>
<config key="ui_settings">
<entry key="extrainfo.conn.bendpoints_size" type="xint" value="0"/>
</config>
</config>
<config key="connection_20">
<entry key="sourceID" type="xint" value="688"/>
<entry key="destID" type="xint" value="676"/>
<entry key="sourcePort" type="xint" value="1"/>
<entry key="destPort" type="xint" value="1"/>
<entry key="ui_classname" type="xstring" value="org.knime.core.node.workflow.ConnectionUIInformation"/>
<config key="ui_settings">
<entry key="extrainfo.conn.bendpoints_size" type="xint" value="0"/>
</config>
</config>
<config key="connection_21">
<entry key="sourceID" type="xint" value="689"/>
<entry key="destID" type="xint" value="688"/>
<entry key="sourcePort" type="xint" value="1"/>
<entry key="destPort" type="xint" value="2"/>
<entry key="ui_classname" type="xstring" value="org.knime.core.node.workflow.ConnectionUIInformation"/>
<config key="ui_settings">
<entry key="extrainfo.conn.bendpoints_size" type="xint" value="0"/>
</config>
</config>
<config key="connection_22">
<entry key="sourceID" type="xint" value="689"/>
<entry key="destID" type="xint" value="675"/>
<entry key="sourcePort" type="xint" value="1"/>
<entry key="destPort" type="xint" value="2"/>
<entry key="ui_classname" type="xstring" value="org.knime.core.node.workflow.ConnectionUIInformation"/>
<config key="ui_settings">
<entry key="extrainfo.conn.bendpoints_size" type="xint" value="0"/>
</config>
</config>
<config key="connection_23">
<entry key="sourceID" type="xint" value="689"/>
<entry key="destID" type="xint" value="665"/>
<entry key="sourcePort" type="xint" value="1"/>
<entry key="destPort" type="xint" value="2"/>
<entry key="ui_classname" type="xstring" value="org.knime.core.node.workflow.ConnectionUIInformation"/>
<config key="ui_settings">
<entry key="extrainfo.conn.bendpoints_size" type="xint" value="0"/>
</config>
</config>
<config key="connection_24">
<entry key="sourceID" type="xint" value="689"/>
<entry key="destID" type="xint" value="666"/>
<entry key="sourcePort" type="xint" value="1"/>
<entry key="destPort" type="xint" value="2"/>
<entry key="ui_classname" type="xstring" value="org.knime.core.node.workflow.ConnectionUIInformation"/>
<config key="ui_settings">
<entry key="extrainfo.conn.bendpoints_size" type="xint" value="0"/>
</config>
</config>
<config key="connection_25">
<entry key="sourceID" type="xint" value="689"/>
<entry key="destID" type="xint" value="670"/>
<entry key="sourcePort" type="xint" value="1"/>
<entry key="destPort" type="xint" value="2"/>
<entry key="ui_classname" type="xstring" value="org.knime.core.node.workflow.ConnectionUIInformation"/>
<config key="ui_settings">
<entry key="extrainfo.conn.bendpoints_size" type="xint" value="0"/>
</config>
</config>
<config key="connection_26">
<entry key="sourceID" type="xint" value="690"/>
<entry key="destID" type="xint" value="689"/>
<entry key="sourcePort" type="xint" value="1"/>
<entry key="destPort" type="xint" value="1"/>
<entry key="ui_classname" type="xstring" value="org.knime.core.node.workflow.ConnectionUIInformation"/>
<config key="ui_settings">
<entry key="extrainfo.conn.bendpoints_size" type="xint" value="0"/>
</config>
</config>
</config>
<config key="meta_in_ports">
<entry key="ui_classname" type="xstring" isnull="true" value=""/>
<config key="port_enum">
<config key="inport_0">
<entry key="index" type="xint" value="0"/>
<entry key="name" type="xstring" value="Inport 0"/>
<config key="type">
<entry key="object_class" type="xstring" value="org.knime.core.node.BufferedDataTable"/>
</config>
</config>
<config key="inport_1">
<entry key="index" type="xint" value="1"/>
<entry key="name" type="xstring" value="Inport 1"/>
<config key="type">
<entry key="object_class" type="xstring" value="org.knime.core.node.port.pmml.PMMLPortObject"/>
</config>
</config>
<config key="inport_2">
<entry key="index" type="xint" value="2"/>
<entry key="name" type="xstring" value="Inport 2"/>
<config key="type">
<entry key="object_class" type="xstring" value="org.knime.core.node.port.pmml.PMMLPortObject"/>
</config>
</config>
<config key="inport_3">
<entry key="index" type="xint" value="3"/>
<entry key="name" type="xstring" value="Inport 3"/>
<config key="type">
<entry key="object_class" type="xstring" value="org.knime.core.node.port.pmml.PMMLPortObject"/>
</config>
</config>
<config key="inport_4">
<entry key="index" type="xint" value="4"/>
<entry key="name" type="xstring" value="Inport 4"/>
<config key="type">
<entry key="object_class" type="xstring" value="org.knime.base.node.mine.bfn.radial.RadialBasisFunctionPortObject"/>
</config>
</config>
</config>
</config>
<config key="workflow_editor_settings">
<entry key="workflow.editor.snapToGrid" type="xboolean" value="false"/>
<entry key="workflow.editor.ShowGrid" type="xboolean" value="false"/>
<entry key="workflow.editor.gridX" type="xint" value="-1"/>
<entry key="workflow.editor.gridY" type="xint" value="-1"/>
<entry key="workflow.editor.zoomLevel" type="xdouble" value="1.0"/>
<entry key="workflow.editor.curvedConnections" type="xboolean" value="false"/>
<entry key="workflow.editor.connectionWidth" type="xint" value="1"/>
</config>
</config>
