# Supplementary material for: Predicting rifampicin resistance mutations in bacterial RNA polymerase subunit beta based on majority consensus
Source: BMC Bioinformatics. 2021 Apr 22;22:210. doi: 10.1186/s12859-021-04137-0 (PMC8063314; doi:10.1186/s12859-021-04137-0)
Supplement: Supplementary file 2 — Additional file 2. The source file of the KNIME workflow (KNIME_workflow.knwf) for reproducing the work in the present study. (KNWF 198 KB) [file 12859_2021_4137_MOESM2_ESM.knwf › KNIME_Models/Test set (#637)/Variable to Table Row _deprecated_ (#66)/settings.xml]

<?xml version="1.0" encoding="UTF-8"?>
<config xmlns="http://www.knime.org/2008/09/XMLConfig" xmlns:xsi="http://www.w3.org/2001/XMLSchema-instance" xsi:schemaLocation="http://www.knime.org/2008/09/XMLConfig http://www.knime.org/XMLConfig_2008_09.xsd" key="settings.xml">
<entry key="node_file" type="xstring" value="settings.xml"/>
<config key="flow_stack"/>
<config key="internal_node_subsettings">
<entry key="memory_policy" type="xstring" value="CacheSmallInMemory"/>
</config>
<config key="model">
<config key="row-id_Internals">
<entry key="SettingsModelID" type="xstring" value="SMID_string"/>
<entry key="EnabledStatus" type="xboolean" value="true"/>
</config>
<entry key="row-id" type="xstring" value="values"/>
<config key="variable-filter">
<entry key="filter-type" type="xstring" value="STANDARD"/>
<config key="included_names">
<entry key="array-size" type="xint" value="7"/>
<entry key="0" type="xstring" value="Recall"/>
<entry key="1" type="xstring" value="Precision"/>
<entry key="2" type="xstring" value="Sensitivity"/>
<entry key="3" type="xstring" value="Specifity"/>
<entry key="4" type="xstring" value="F-measure"/>
<entry key="5" type="xstring" value="Cohen's kappa"/>
<entry key="6" type="xstring" value="Accuracy"/>
</config>
<config key="excluded_names">
<entry key="array-size" type="xint" value="12"/>
<entry key="0" type="xstring" value="TruePositives"/>
<entry key="1" type="xstring" value="FalsePositives"/>
<entry key="2" type="xstring" value="TrueNegatives"/>
<entry key="3" type="xstring" value="FalseNegatives"/>
<entry key="4" type="xstring" value="RowID"/>
<entry key="5" type="xstring" value="#False"/>
<entry key="6" type="xstring" value="#Correct"/>
<entry key="7" type="xstring" value="Error"/>
<entry key="8" type="xstring" value="groupIdentifier"/>
<entry key="9" type="xstring" value="fold #"/>
<entry key="10" type="xstring" value="currentIteration"/>
<entry key="11" type="xstring" value="knime.workspace"/>
</config>
<entry key="enforce_option" type="xstring" value="EnforceInclusion"/>
<config key="name_pattern">
<entry key="pattern" type="xstring" value=""/>
<entry key="type" type="xstring" value="Wildcard"/>
<entry key="caseSensitive" type="xboolean" value="true"/>
</config>
</config>
</config>
<config key="nodeAnnotation">
<entry key="text" type="xstring" value="Subset of%%00013%%00010metrics to track"/>
<entry key="bgcolor" type="xint" value="16777215"/>
<entry key="x-coordinate" type="xint" value="1125"/>
<entry key="y-coordinate" type="xint" value="182"/>
<entry key="width" type="xint" value="160"/>
<entry key="height" type="xint" value="42"/>
<entry key="alignment" type="xstring" value="CENTER"/>
<entry key="borderSize" type="xint" value="0"/>
<entry key="borderColor" type="xint" value="16777215"/>
<entry key="defFontSize" type="xint" value="9"/>
<entry key="annotation-version" type="xint" value="20151123"/>
<config key="styles"/>
</config>
<entry key="customDescription" type="xstring" isnull="true" value=""/>
<entry key="state" type="xstring" value="CONFIGURED"/>
<entry key="factory" type="xstring" value="org.knime.base.node.flowvariable.variabletotablerow2.VariableToTable2NodeFactory"/>
<entry key="node-name" type="xstring" value="Variable to Table Row (deprecated)"/>
<entry key="node-bundle-name" type="xstring" value="KNIME Base Nodes"/>
<entry key="node-bundle-symbolic-name" type="xstring" value="org.knime.base"/>
<entry key="node-bundle-vendor" type="xstring" value="KNIME AG, Zurich, Switzerland"/>
<entry key="node-bundle-version" type="xstring" value="4.3.1.v202101261649"/>
<entry key="node-feature-name" type="xstring" value="KNIME Base nodes"/>
<entry key="node-feature-symbolic-name" type="xstring" value="org.knime.features.base.feature.group"/>
<entry key="node-feature-vendor" type="xstring" value="KNIME AG, Zurich, Switzerland"/>
<entry key="node-feature-version" type="xstring" value="4.3.1.v202101261649"/>
<config key="factory_settings"/>
<entry key="name" type="xstring" value="Variable to Table Row (deprecated)"/>
<entry key="hasContent" type="xboolean" value="false"/>
<entry key="isInactive" type="xboolean" value="false"/>
<config key="ports">
<config key="port_1">
<entry key="index" type="xint" value="1"/>
<entry key="port_dir_location" type="xstring" isnull="true" value=""/>
</config>
</config>
<config key="filestores">
<entry key="file_store_location" type="xstring" isnull="true" value=""/>
<entry key="file_store_id" type="xstring" isnull="true" value=""/>
</config>
</config>
