# Supplementary material for: Predicting rifampicin resistance mutations in bacterial RNA polymerase subunit beta based on majority consensus
Source: BMC Bioinformatics. 2021 Apr 22;22:210. doi: 10.1186/s12859-021-04137-0 (PMC8063314; doi:10.1186/s12859-021-04137-0)
Supplement: Supplementary file 2 — Additional file 2. The source file of the KNIME workflow (KNIME_workflow.knwf) for reproducing the work in the present study. (KNWF 198 KB) [file 12859_2021_4137_MOESM2_ESM.knwf › KNIME_Models/Training set (#636)/workflow.knime]

<?xml version="1.0" encoding="UTF-8"?>
<config xmlns="http://www.knime.org/2008/09/XMLConfig" xmlns:xsi="http://www.w3.org/2001/XMLSchema-instance" xsi:schemaLocation="http://www.knime.org/2008/09/XMLConfig http://www.knime.org/XMLConfig_2008_09.xsd" key="workflow.knime">
<entry key="created_by" type="xstring" value="4.3.1.v202101261633"/>
<entry key="created_by_nightly" type="xboolean" value="false"/>
<entry key="version" type="xstring" value="4.1.0"/>
<entry key="name" type="xstring" value="Training set"/>
<config key="authorInformation">
<entry key="authored-by" type="xstring" value="&lt;unknown&gt;"/>
<entry key="authored-when" type="xstring" value="1970-01-01 08:00:00 +0800"/>
<entry key="lastEdited-by" type="xstring" isnull="true" value=""/>
<entry key="lastEdited-when" type="xstring" isnull="true" value=""/>
</config>
<entry key="customDescription" type="xstring" isnull="true" value=""/>
<entry key="state" type="xstring" value="CONFIGURED"/>
<config key="workflow_credentials"/>
<config key="nodes">
<config key="node_60">
<entry key="id" type="xint" value="60"/>
<entry key="node_settings_file" type="xstring" value="X_Partitioner (#60)/settings.xml"/>
<entry key="node_is_meta" type="xboolean" value="false"/>
<entry key="node_type" type="xstring" value="NativeNode"/>
<entry key="ui_classname" type="xstring" value="org.knime.core.node.workflow.NodeUIInformation"/>
<config key="ui_settings">
<config key="extrainfo.node.bounds">
<entry key="array-size" type="xint" value="4"/>
<entry key="0" type="xint" value="170"/>
<entry key="1" type="xint" value="180"/>
<entry key="2" type="xint" value="119"/>
<entry key="3" type="xint" value="84"/>
</config>
</config>
</config>
<config key="node_66">
<entry key="id" type="xint" value="66"/>
<entry key="node_settings_file" type="xstring" value="Variable to Table Row _deprecated_ (#66)/settings.xml"/>
<entry key="node_is_meta" type="xboolean" value="false"/>
<entry key="node_type" type="xstring" value="NativeNode"/>
<entry key="ui_classname" type="xstring" value="org.knime.core.node.workflow.NodeUIInformation"/>
<config key="ui_settings">
<config key="extrainfo.node.bounds">
<entry key="array-size" type="xint" value="4"/>
<entry key="0" type="xint" value="1330"/>
<entry key="1" type="xint" value="180"/>
<entry key="2" type="xint" value="170"/>
<entry key="3" type="xint" value="105"/>
</config>
</config>
</config>
<config key="node_72">
<entry key="id" type="xint" value="72"/>
<entry key="node_settings_file" type="xstring" value="Table Row to Variable _deprecated_ (#72)/settings.xml"/>
<entry key="node_is_meta" type="xboolean" value="false"/>
<entry key="node_type" type="xstring" value="NativeNode"/>
<entry key="ui_classname" type="xstring" value="org.knime.core.node.workflow.NodeUIInformation"/>
<config key="ui_settings">
<config key="extrainfo.node.bounds">
<entry key="array-size" type="xint" value="4"/>
<entry key="0" type="xint" value="1150"/>
<entry key="1" type="xint" value="180"/>
<entry key="2" type="xint" value="207"/>
<entry key="3" type="xint" value="105"/>
</config>
</config>
</config>
<config key="node_82">
<entry key="id" type="xint" value="82"/>
<entry key="node_settings_file" type="xstring" value="X_Aggregator (#82)/settings.xml"/>
<entry key="node_is_meta" type="xboolean" value="false"/>
<entry key="node_type" type="xstring" value="NativeNode"/>
<entry key="ui_classname" type="xstring" value="org.knime.core.node.workflow.NodeUIInformation"/>
<config key="ui_settings">
<config key="extrainfo.node.bounds">
<entry key="array-size" type="xint" value="4"/>
<entry key="0" type="xint" value="670"/>
<entry key="1" type="xint" value="180"/>
<entry key="2" type="xint" value="127"/>
<entry key="3" type="xint" value="84"/>
</config>
</config>
</config>
<config key="node_107">
<entry key="id" type="xint" value="107"/>
<entry key="node_settings_file" type="xstring" value="Row Filter (#107)/settings.xml"/>
<entry key="node_is_meta" type="xboolean" value="false"/>
<entry key="node_type" type="xstring" value="NativeNode"/>
<entry key="ui_classname" type="xstring" value="org.knime.core.node.workflow.NodeUIInformation"/>
<config key="ui_settings">
<config key="extrainfo.node.bounds">
<entry key="array-size" type="xint" value="4"/>
<entry key="0" type="xint" value="1010"/>
<entry key="1" type="xint" value="180"/>
<entry key="2" type="xint" value="97"/>
<entry key="3" type="xint" value="84"/>
</config>
</config>
</config>
<config key="node_156">
<entry key="id" type="xint" value="156"/>
<entry key="node_settings_file" type="xstring" value="Scorer _deprecated_ (#156)/settings.xml"/>
<entry key="node_is_meta" type="xboolean" value="false"/>
<entry key="node_type" type="xstring" value="NativeNode"/>
<entry key="ui_classname" type="xstring" value="org.knime.core.node.workflow.NodeUIInformation"/>
<config key="ui_settings">
<config key="extrainfo.node.bounds">
<entry key="array-size" type="xint" value="4"/>
<entry key="0" type="xint" value="850"/>
<entry key="1" type="xint" value="180"/>
<entry key="2" type="xint" value="191"/>
<entry key="3" type="xint" value="84"/>
</config>
</config>
</config>
<config key="node_157">
<entry key="id" type="xint" value="157"/>
<entry key="node_settings_file" type="xstring" value="ROC Curve (#157)/settings.xml"/>
<entry key="node_is_meta" type="xboolean" value="false"/>
<entry key="node_type" type="xstring" value="NativeNode"/>
<entry key="ui_classname" type="xstring" value="org.knime.core.node.workflow.NodeUIInformation"/>
<config key="ui_settings">
<config key="extrainfo.node.bounds">
<entry key="array-size" type="xint" value="4"/>
<entry key="0" type="xint" value="1564"/>
<entry key="1" type="xint" value="178"/>
<entry key="2" type="xint" value="107"/>
<entry key="3" type="xint" value="84"/>
</config>
</config>
</config>
<config key="node_180">
<entry key="id" type="xint" value="180"/>
<entry key="node_settings_file" type="xstring" value="Table Manipulator (#180)/settings.xml"/>
<entry key="node_is_meta" type="xboolean" value="false"/>
<entry key="node_type" type="xstring" value="NativeNode"/>
<entry key="ui_classname" type="xstring" value="org.knime.core.node.workflow.NodeUIInformation"/>
<config key="ui_settings">
<config key="extrainfo.node.bounds">
<entry key="array-size" type="xint" value="4"/>
<entry key="0" type="xint" value="1824"/>
<entry key="1" type="xint" value="238"/>
<entry key="2" type="xint" value="169"/>
<entry key="3" type="xint" value="151"/>
</config>
</config>
</config>
<config key="node_349">
<entry key="id" type="xint" value="349"/>
<entry key="node_settings_file" type="xstring" value="Rule Engine (#349)/settings.xml"/>
<entry key="node_is_meta" type="xboolean" value="false"/>
<entry key="node_type" type="xstring" value="NativeNode"/>
<entry key="ui_classname" type="xstring" value="org.knime.core.node.workflow.NodeUIInformation"/>
<config key="ui_settings">
<config key="extrainfo.node.bounds">
<entry key="array-size" type="xint" value="4"/>
<entry key="0" type="xint" value="2145"/>
<entry key="1" type="xint" value="578"/>
<entry key="2" type="xint" value="116"/>
<entry key="3" type="xint" value="84"/>
</config>
</config>
</config>
<config key="node_352">
<entry key="id" type="xint" value="352"/>
<entry key="node_settings_file" type="xstring" value="Rule Engine (#352)/settings.xml"/>
<entry key="node_is_meta" type="xboolean" value="false"/>
<entry key="node_type" type="xstring" value="NativeNode"/>
<entry key="ui_classname" type="xstring" value="org.knime.core.node.workflow.NodeUIInformation"/>
<config key="ui_settings">
<config key="extrainfo.node.bounds">
<entry key="array-size" type="xint" value="4"/>
<entry key="0" type="xint" value="2265"/>
<entry key="1" type="xint" value="638"/>
<entry key="2" type="xint" value="116"/>
<entry key="3" type="xint" value="84"/>
</config>
</config>
</config>
<config key="node_353">
<entry key="id" type="xint" value="353"/>
<entry key="node_settings_file" type="xstring" value="Math Formula (#353)/settings.xml"/>
<entry key="node_is_meta" type="xboolean" value="false"/>
<entry key="node_type" type="xstring" value="NativeNode"/>
<entry key="ui_classname" type="xstring" value="org.knime.core.node.workflow.NodeUIInformation"/>
<config key="ui_settings">
<config key="extrainfo.node.bounds">
<entry key="array-size" type="xint" value="4"/>
<entry key="0" type="xint" value="2145"/>
<entry key="1" type="xint" value="948"/>
<entry key="2" type="xint" value="130"/>
<entry key="3" type="xint" value="84"/>
</config>
</config>
</config>
<config key="node_356">
<entry key="id" type="xint" value="356"/>
<entry key="node_settings_file" type="xstring" value="Rule Engine (#356)/settings.xml"/>
<entry key="node_is_meta" type="xboolean" value="false"/>
<entry key="node_type" type="xstring" value="NativeNode"/>
<entry key="ui_classname" type="xstring" value="org.knime.core.node.workflow.NodeUIInformation"/>
<config key="ui_settings">
<config key="extrainfo.node.bounds">
<entry key="array-size" type="xint" value="4"/>
<entry key="0" type="xint" value="2145"/>
<entry key="1" type="xint" value="778"/>
<entry key="2" type="xint" value="116"/>
<entry key="3" type="xint" value="84"/>
</config>
</config>
</config>
<config key="node_360">
<entry key="id" type="xint" value="360"/>
<entry key="node_settings_file" type="xstring" value="Rule Engine (#360)/settings.xml"/>
<entry key="node_is_meta" type="xboolean" value="false"/>
<entry key="node_type" type="xstring" value="NativeNode"/>
<entry key="ui_classname" type="xstring" value="org.knime.core.node.workflow.NodeUIInformation"/>
<config key="ui_settings">
<config key="extrainfo.node.bounds">
<entry key="array-size" type="xint" value="4"/>
<entry key="0" type="xint" value="2145"/>
<entry key="1" type="xint" value="478"/>
<entry key="2" type="xint" value="116"/>
<entry key="3" type="xint" value="84"/>
</config>
</config>
</config>
<config key="node_362">
<entry key="id" type="xint" value="362"/>
<entry key="node_settings_file" type="xstring" value="Rule Engine (#362)/settings.xml"/>
<entry key="node_is_meta" type="xboolean" value="false"/>
<entry key="node_type" type="xstring" value="NativeNode"/>
<entry key="ui_classname" type="xstring" value="org.knime.core.node.workflow.NodeUIInformation"/>
<config key="ui_settings">
<config key="extrainfo.node.bounds">
<entry key="array-size" type="xint" value="4"/>
<entry key="0" type="xint" value="2145"/>
<entry key="1" type="xint" value="678"/>
<entry key="2" type="xint" value="116"/>
<entry key="3" type="xint" value="84"/>
</config>
</config>
</config>
<config key="node_365">
<entry key="id" type="xint" value="365"/>
<entry key="node_settings_file" type="xstring" value="Rule Engine (#365)/settings.xml"/>
<entry key="node_is_meta" type="xboolean" value="false"/>
<entry key="node_type" type="xstring" value="NativeNode"/>
<entry key="ui_classname" type="xstring" value="org.knime.core.node.workflow.NodeUIInformation"/>
<config key="ui_settings">
<config key="extrainfo.node.bounds">
<entry key="array-size" type="xint" value="4"/>
<entry key="0" type="xint" value="2145"/>
<entry key="1" type="xint" value="868"/>
<entry key="2" type="xint" value="116"/>
<entry key="3" type="xint" value="84"/>
</config>
</config>
</config>
<config key="node_372">
<entry key="id" type="xint" value="372"/>
<entry key="node_settings_file" type="xstring" value="Scorer _deprecated_ (#372)/settings.xml"/>
<entry key="node_is_meta" type="xboolean" value="false"/>
<entry key="node_type" type="xstring" value="NativeNode"/>
<entry key="ui_classname" type="xstring" value="org.knime.core.node.workflow.NodeUIInformation"/>
<config key="ui_settings">
<config key="extrainfo.node.bounds">
<entry key="array-size" type="xint" value="4"/>
<entry key="0" type="xint" value="2424"/>
<entry key="1" type="xint" value="558"/>
<entry key="2" type="xint" value="191"/>
<entry key="3" type="xint" value="84"/>
</config>
</config>
</config>
<config key="node_373">
<entry key="id" type="xint" value="373"/>
<entry key="node_settings_file" type="xstring" value="ROC Curve (#373)/settings.xml"/>
<entry key="node_is_meta" type="xboolean" value="false"/>
<entry key="node_type" type="xstring" value="NativeNode"/>
<entry key="ui_classname" type="xstring" value="org.knime.core.node.workflow.NodeUIInformation"/>
<config key="ui_settings">
<config key="extrainfo.node.bounds">
<entry key="array-size" type="xint" value="4"/>
<entry key="0" type="xint" value="2417"/>
<entry key="1" type="xint" value="657"/>
<entry key="2" type="xint" value="107"/>
<entry key="3" type="xint" value="84"/>
</config>
</config>
</config>
<config key="node_374">
<entry key="id" type="xint" value="374"/>
<entry key="node_settings_file" type="xstring" value="Row Filter (#374)/settings.xml"/>
<entry key="node_is_meta" type="xboolean" value="false"/>
<entry key="node_type" type="xstring" value="NativeNode"/>
<entry key="ui_classname" type="xstring" value="org.knime.core.node.workflow.NodeUIInformation"/>
<config key="ui_settings">
<config key="extrainfo.node.bounds">
<entry key="array-size" type="xint" value="4"/>
<entry key="0" type="xint" value="2544"/>
<entry key="1" type="xint" value="558"/>
<entry key="2" type="xint" value="97"/>
<entry key="3" type="xint" value="84"/>
</config>
</config>
</config>
<config key="node_375">
<entry key="id" type="xint" value="375"/>
<entry key="node_settings_file" type="xstring" value="Table Row to Variable _deprecated_ (#375)/settings.xml"/>
<entry key="node_is_meta" type="xboolean" value="false"/>
<entry key="node_type" type="xstring" value="NativeNode"/>
<entry key="ui_classname" type="xstring" value="org.knime.core.node.workflow.NodeUIInformation"/>
<config key="ui_settings">
<config key="extrainfo.node.bounds">
<entry key="array-size" type="xint" value="4"/>
<entry key="0" type="xint" value="2644"/>
<entry key="1" type="xint" value="558"/>
<entry key="2" type="xint" value="207"/>
<entry key="3" type="xint" value="105"/>
</config>
</config>
</config>
<config key="node_376">
<entry key="id" type="xint" value="376"/>
<entry key="node_settings_file" type="xstring" value="Variable to Table Row _deprecated_ (#376)/settings.xml"/>
<entry key="node_is_meta" type="xboolean" value="false"/>
<entry key="node_type" type="xstring" value="NativeNode"/>
<entry key="ui_classname" type="xstring" value="org.knime.core.node.workflow.NodeUIInformation"/>
<config key="ui_settings">
<config key="extrainfo.node.bounds">
<entry key="array-size" type="xint" value="4"/>
<entry key="0" type="xint" value="2785"/>
<entry key="1" type="xint" value="558"/>
<entry key="2" type="xint" value="170"/>
<entry key="3" type="xint" value="105"/>
</config>
</config>
</config>
<config key="node_569">
<entry key="id" type="xint" value="569"/>
<entry key="node_settings_file" type="xstring" value="Naive Bayes Learner (#569)/settings.xml"/>
<entry key="node_is_meta" type="xboolean" value="false"/>
<entry key="node_type" type="xstring" value="NativeNode"/>
<entry key="ui_classname" type="xstring" value="org.knime.core.node.workflow.NodeUIInformation"/>
<config key="ui_settings">
<config key="extrainfo.node.bounds">
<entry key="array-size" type="xint" value="4"/>
<entry key="0" type="xint" value="330"/>
<entry key="1" type="xint" value="120"/>
<entry key="2" type="xint" value="201"/>
<entry key="3" type="xint" value="84"/>
</config>
</config>
</config>
<config key="node_570">
<entry key="id" type="xint" value="570"/>
<entry key="node_settings_file" type="xstring" value="Naive Bayes Predictor (#570)/settings.xml"/>
<entry key="node_is_meta" type="xboolean" value="false"/>
<entry key="node_type" type="xstring" value="NativeNode"/>
<entry key="ui_classname" type="xstring" value="org.knime.core.node.workflow.NodeUIInformation"/>
<config key="ui_settings">
<config key="extrainfo.node.bounds">
<entry key="array-size" type="xint" value="4"/>
<entry key="0" type="xint" value="530"/>
<entry key="1" type="xint" value="180"/>
<entry key="2" type="xint" value="121"/>
<entry key="3" type="xint" value="105"/>
</config>
</config>
</config>
<config key="node_571">
<entry key="id" type="xint" value="571"/>
<entry key="node_settings_file" type="xstring" value="SVM Learner (#571)/settings.xml"/>
<entry key="node_is_meta" type="xboolean" value="false"/>
<entry key="node_type" type="xstring" value="NativeNode"/>
<entry key="ui_classname" type="xstring" value="org.knime.core.node.workflow.NodeUIInformation"/>
<config key="ui_settings">
<config key="extrainfo.node.bounds">
<entry key="array-size" type="xint" value="4"/>
<entry key="0" type="xint" value="330"/>
<entry key="1" type="xint" value="320"/>
<entry key="2" type="xint" value="124"/>
<entry key="3" type="xint" value="84"/>
</config>
</config>
</config>
<config key="node_572">
<entry key="id" type="xint" value="572"/>
<entry key="node_settings_file" type="xstring" value="SVM Predictor (#572)/settings.xml"/>
<entry key="node_is_meta" type="xboolean" value="false"/>
<entry key="node_type" type="xstring" value="NativeNode"/>
<entry key="ui_classname" type="xstring" value="org.knime.core.node.workflow.NodeUIInformation"/>
<config key="ui_settings">
<config key="extrainfo.node.bounds">
<entry key="array-size" type="xint" value="4"/>
<entry key="0" type="xint" value="530"/>
<entry key="1" type="xint" value="360"/>
<entry key="2" type="xint" value="137"/>
<entry key="3" type="xint" value="84"/>
</config>
</config>
</config>
<config key="node_573">
<entry key="id" type="xint" value="573"/>
<entry key="node_settings_file" type="xstring" value="X_Partitioner (#573)/settings.xml"/>
<entry key="node_is_meta" type="xboolean" value="false"/>
<entry key="node_type" type="xstring" value="NativeNode"/>
<entry key="ui_classname" type="xstring" value="org.knime.core.node.workflow.NodeUIInformation"/>
<config key="ui_settings">
<config key="extrainfo.node.bounds">
<entry key="array-size" type="xint" value="4"/>
<entry key="0" type="xint" value="170"/>
<entry key="1" type="xint" value="360"/>
<entry key="2" type="xint" value="119"/>
<entry key="3" type="xint" value="84"/>
</config>
</config>
</config>
<config key="node_574">
<entry key="id" type="xint" value="574"/>
<entry key="node_settings_file" type="xstring" value="X_Aggregator (#574)/settings.xml"/>
<entry key="node_is_meta" type="xboolean" value="false"/>
<entry key="node_type" type="xstring" value="NativeNode"/>
<entry key="ui_classname" type="xstring" value="org.knime.core.node.workflow.NodeUIInformation"/>
<config key="ui_settings">
<config key="extrainfo.node.bounds">
<entry key="array-size" type="xint" value="4"/>
<entry key="0" type="xint" value="670"/>
<entry key="1" type="xint" value="360"/>
<entry key="2" type="xint" value="127"/>
<entry key="3" type="xint" value="84"/>
</config>
</config>
</config>
<config key="node_575">
<entry key="id" type="xint" value="575"/>
<entry key="node_settings_file" type="xstring" value="X_Partitioner (#575)/settings.xml"/>
<entry key="node_is_meta" type="xboolean" value="false"/>
<entry key="node_type" type="xstring" value="NativeNode"/>
<entry key="ui_classname" type="xstring" value="org.knime.core.node.workflow.NodeUIInformation"/>
<config key="ui_settings">
<config key="extrainfo.node.bounds">
<entry key="array-size" type="xint" value="4"/>
<entry key="0" type="xint" value="170"/>
<entry key="1" type="xint" value="520"/>
<entry key="2" type="xint" value="119"/>
<entry key="3" type="xint" value="84"/>
</config>
</config>
</config>
<config key="node_576">
<entry key="id" type="xint" value="576"/>
<entry key="node_settings_file" type="xstring" value="K Nearest Neighbor (#576)/settings.xml"/>
<entry key="node_is_meta" type="xboolean" value="false"/>
<entry key="node_type" type="xstring" value="NativeNode"/>
<entry key="ui_classname" type="xstring" value="org.knime.core.node.workflow.NodeUIInformation"/>
<config key="ui_settings">
<config key="extrainfo.node.bounds">
<entry key="array-size" type="xint" value="4"/>
<entry key="0" type="xint" value="330"/>
<entry key="1" type="xint" value="520"/>
<entry key="2" type="xint" value="188"/>
<entry key="3" type="xint" value="84"/>
</config>
</config>
</config>
<config key="node_577">
<entry key="id" type="xint" value="577"/>
<entry key="node_settings_file" type="xstring" value="X_Aggregator (#577)/settings.xml"/>
<entry key="node_is_meta" type="xboolean" value="false"/>
<entry key="node_type" type="xstring" value="NativeNode"/>
<entry key="ui_classname" type="xstring" value="org.knime.core.node.workflow.NodeUIInformation"/>
<config key="ui_settings">
<config key="extrainfo.node.bounds">
<entry key="array-size" type="xint" value="4"/>
<entry key="0" type="xint" value="670"/>
<entry key="1" type="xint" value="520"/>
<entry key="2" type="xint" value="127"/>
<entry key="3" type="xint" value="84"/>
</config>
</config>
</config>
<config key="node_578">
<entry key="id" type="xint" value="578"/>
<entry key="node_settings_file" type="xstring" value="X_Partitioner (#578)/settings.xml"/>
<entry key="node_is_meta" type="xboolean" value="false"/>
<entry key="node_type" type="xstring" value="NativeNode"/>
<entry key="ui_classname" type="xstring" value="org.knime.core.node.workflow.NodeUIInformation"/>
<config key="ui_settings">
<config key="extrainfo.node.bounds">
<entry key="array-size" type="xint" value="4"/>
<entry key="0" type="xint" value="170"/>
<entry key="1" type="xint" value="680"/>
<entry key="2" type="xint" value="119"/>
<entry key="3" type="xint" value="84"/>
</config>
</config>
</config>
<config key="node_580">
<entry key="id" type="xint" value="580"/>
<entry key="node_settings_file" type="xstring" value="X_Aggregator (#580)/settings.xml"/>
<entry key="node_is_meta" type="xboolean" value="false"/>
<entry key="node_type" type="xstring" value="NativeNode"/>
<entry key="ui_classname" type="xstring" value="org.knime.core.node.workflow.NodeUIInformation"/>
<config key="ui_settings">
<config key="extrainfo.node.bounds">
<entry key="array-size" type="xint" value="4"/>
<entry key="0" type="xint" value="670"/>
<entry key="1" type="xint" value="680"/>
<entry key="2" type="xint" value="127"/>
<entry key="3" type="xint" value="84"/>
</config>
</config>
</config>
<config key="node_581">
<entry key="id" type="xint" value="581"/>
<entry key="node_settings_file" type="xstring" value="Decision Tree Learner (#581)/settings.xml"/>
<entry key="node_is_meta" type="xboolean" value="false"/>
<entry key="node_type" type="xstring" value="NativeNode"/>
<entry key="ui_classname" type="xstring" value="org.knime.core.node.workflow.NodeUIInformation"/>
<config key="ui_settings">
<config key="extrainfo.node.bounds">
<entry key="array-size" type="xint" value="4"/>
<entry key="0" type="xint" value="330"/>
<entry key="1" type="xint" value="660"/>
<entry key="2" type="xint" value="123"/>
<entry key="3" type="xint" value="105"/>
</config>
</config>
</config>
<config key="node_582">
<entry key="id" type="xint" value="582"/>
<entry key="node_settings_file" type="xstring" value="Decision Tree Predictor (#582)/settings.xml"/>
<entry key="node_is_meta" type="xboolean" value="false"/>
<entry key="node_type" type="xstring" value="NativeNode"/>
<entry key="ui_classname" type="xstring" value="org.knime.core.node.workflow.NodeUIInformation"/>
<config key="ui_settings">
<config key="extrainfo.node.bounds">
<entry key="array-size" type="xint" value="4"/>
<entry key="0" type="xint" value="530"/>
<entry key="1" type="xint" value="680"/>
<entry key="2" type="xint" value="132"/>
<entry key="3" type="xint" value="105"/>
</config>
</config>
</config>
<config key="node_584">
<entry key="id" type="xint" value="584"/>
<entry key="node_settings_file" type="xstring" value="X_Aggregator (#584)/settings.xml"/>
<entry key="node_is_meta" type="xboolean" value="false"/>
<entry key="node_type" type="xstring" value="NativeNode"/>
<entry key="ui_classname" type="xstring" value="org.knime.core.node.workflow.NodeUIInformation"/>
<config key="ui_settings">
<config key="extrainfo.node.bounds">
<entry key="array-size" type="xint" value="4"/>
<entry key="0" type="xint" value="670"/>
<entry key="1" type="xint" value="880"/>
<entry key="2" type="xint" value="127"/>
<entry key="3" type="xint" value="84"/>
</config>
</config>
</config>
<config key="node_586">
<entry key="id" type="xint" value="586"/>
<entry key="node_settings_file" type="xstring" value="X_Partitioner (#586)/settings.xml"/>
<entry key="node_is_meta" type="xboolean" value="false"/>
<entry key="node_type" type="xstring" value="NativeNode"/>
<entry key="ui_classname" type="xstring" value="org.knime.core.node.workflow.NodeUIInformation"/>
<config key="ui_settings">
<config key="extrainfo.node.bounds">
<entry key="array-size" type="xint" value="4"/>
<entry key="0" type="xint" value="170"/>
<entry key="1" type="xint" value="880"/>
<entry key="2" type="xint" value="119"/>
<entry key="3" type="xint" value="84"/>
</config>
</config>
</config>
<config key="node_587">
<entry key="id" type="xint" value="587"/>
<entry key="node_settings_file" type="xstring" value="PNN Predictor (#587)/settings.xml"/>
<entry key="node_is_meta" type="xboolean" value="false"/>
<entry key="node_type" type="xstring" value="NativeNode"/>
<entry key="ui_classname" type="xstring" value="org.knime.core.node.workflow.NodeUIInformation"/>
<config key="ui_settings">
<config key="extrainfo.node.bounds">
<entry key="array-size" type="xint" value="4"/>
<entry key="0" type="xint" value="530"/>
<entry key="1" type="xint" value="880"/>
<entry key="2" type="xint" value="135"/>
<entry key="3" type="xint" value="84"/>
</config>
</config>
</config>
<config key="node_588">
<entry key="id" type="xint" value="588"/>
<entry key="node_settings_file" type="xstring" value="PNN Learner _DDA_ (#588)/settings.xml"/>
<entry key="node_is_meta" type="xboolean" value="false"/>
<entry key="node_type" type="xstring" value="NativeNode"/>
<entry key="ui_classname" type="xstring" value="org.knime.core.node.workflow.NodeUIInformation"/>
<config key="ui_settings">
<config key="extrainfo.node.bounds">
<entry key="array-size" type="xint" value="4"/>
<entry key="0" type="xint" value="330"/>
<entry key="1" type="xint" value="840"/>
<entry key="2" type="xint" value="183"/>
<entry key="3" type="xint" value="84"/>
</config>
</config>
</config>
<config key="node_589">
<entry key="id" type="xint" value="589"/>
<entry key="node_settings_file" type="xstring" value="Table Row to Variable _deprecated_ (#589)/settings.xml"/>
<entry key="node_is_meta" type="xboolean" value="false"/>
<entry key="node_type" type="xstring" value="NativeNode"/>
<entry key="ui_classname" type="xstring" value="org.knime.core.node.workflow.NodeUIInformation"/>
<config key="ui_settings">
<config key="extrainfo.node.bounds">
<entry key="array-size" type="xint" value="4"/>
<entry key="0" type="xint" value="1150"/>
<entry key="1" type="xint" value="360"/>
<entry key="2" type="xint" value="207"/>
<entry key="3" type="xint" value="105"/>
</config>
</config>
</config>
<config key="node_590">
<entry key="id" type="xint" value="590"/>
<entry key="node_settings_file" type="xstring" value="Row Filter (#590)/settings.xml"/>
<entry key="node_is_meta" type="xboolean" value="false"/>
<entry key="node_type" type="xstring" value="NativeNode"/>
<entry key="ui_classname" type="xstring" value="org.knime.core.node.workflow.NodeUIInformation"/>
<config key="ui_settings">
<config key="extrainfo.node.bounds">
<entry key="array-size" type="xint" value="4"/>
<entry key="0" type="xint" value="1010"/>
<entry key="1" type="xint" value="360"/>
<entry key="2" type="xint" value="97"/>
<entry key="3" type="xint" value="84"/>
</config>
</config>
</config>
<config key="node_591">
<entry key="id" type="xint" value="591"/>
<entry key="node_settings_file" type="xstring" value="Variable to Table Row _deprecated_ (#591)/settings.xml"/>
<entry key="node_is_meta" type="xboolean" value="false"/>
<entry key="node_type" type="xstring" value="NativeNode"/>
<entry key="ui_classname" type="xstring" value="org.knime.core.node.workflow.NodeUIInformation"/>
<config key="ui_settings">
<config key="extrainfo.node.bounds">
<entry key="array-size" type="xint" value="4"/>
<entry key="0" type="xint" value="1330"/>
<entry key="1" type="xint" value="360"/>
<entry key="2" type="xint" value="170"/>
<entry key="3" type="xint" value="105"/>
</config>
</config>
</config>
<config key="node_592">
<entry key="id" type="xint" value="592"/>
<entry key="node_settings_file" type="xstring" value="ROC Curve (#592)/settings.xml"/>
<entry key="node_is_meta" type="xboolean" value="false"/>
<entry key="node_type" type="xstring" value="NativeNode"/>
<entry key="ui_classname" type="xstring" value="org.knime.core.node.workflow.NodeUIInformation"/>
<config key="ui_settings">
<config key="extrainfo.node.bounds">
<entry key="array-size" type="xint" value="4"/>
<entry key="0" type="xint" value="1564"/>
<entry key="1" type="xint" value="358"/>
<entry key="2" type="xint" value="107"/>
<entry key="3" type="xint" value="84"/>
</config>
</config>
</config>
<config key="node_593">
<entry key="id" type="xint" value="593"/>
<entry key="node_settings_file" type="xstring" value="Scorer _deprecated_ (#593)/settings.xml"/>
<entry key="node_is_meta" type="xboolean" value="false"/>
<entry key="node_type" type="xstring" value="NativeNode"/>
<entry key="ui_classname" type="xstring" value="org.knime.core.node.workflow.NodeUIInformation"/>
<config key="ui_settings">
<config key="extrainfo.node.bounds">
<entry key="array-size" type="xint" value="4"/>
<entry key="0" type="xint" value="850"/>
<entry key="1" type="xint" value="360"/>
<entry key="2" type="xint" value="191"/>
<entry key="3" type="xint" value="84"/>
</config>
</config>
</config>
<config key="node_594">
<entry key="id" type="xint" value="594"/>
<entry key="node_settings_file" type="xstring" value="Row Filter (#594)/settings.xml"/>
<entry key="node_is_meta" type="xboolean" value="false"/>
<entry key="node_type" type="xstring" value="NativeNode"/>
<entry key="ui_classname" type="xstring" value="org.knime.core.node.workflow.NodeUIInformation"/>
<config key="ui_settings">
<config key="extrainfo.node.bounds">
<entry key="array-size" type="xint" value="4"/>
<entry key="0" type="xint" value="1010"/>
<entry key="1" type="xint" value="520"/>
<entry key="2" type="xint" value="97"/>
<entry key="3" type="xint" value="84"/>
</config>
</config>
</config>
<config key="node_595">
<entry key="id" type="xint" value="595"/>
<entry key="node_settings_file" type="xstring" value="Variable to Table Row _deprecated_ (#595)/settings.xml"/>
<entry key="node_is_meta" type="xboolean" value="false"/>
<entry key="node_type" type="xstring" value="NativeNode"/>
<entry key="ui_classname" type="xstring" value="org.knime.core.node.workflow.NodeUIInformation"/>
<config key="ui_settings">
<config key="extrainfo.node.bounds">
<entry key="array-size" type="xint" value="4"/>
<entry key="0" type="xint" value="1330"/>
<entry key="1" type="xint" value="520"/>
<entry key="2" type="xint" value="170"/>
<entry key="3" type="xint" value="105"/>
</config>
</config>
</config>
<config key="node_596">
<entry key="id" type="xint" value="596"/>
<entry key="node_settings_file" type="xstring" value="ROC Curve (#596)/settings.xml"/>
<entry key="node_is_meta" type="xboolean" value="false"/>
<entry key="node_type" type="xstring" value="NativeNode"/>
<entry key="ui_classname" type="xstring" value="org.knime.core.node.workflow.NodeUIInformation"/>
<config key="ui_settings">
<config key="extrainfo.node.bounds">
<entry key="array-size" type="xint" value="4"/>
<entry key="0" type="xint" value="1564"/>
<entry key="1" type="xint" value="518"/>
<entry key="2" type="xint" value="107"/>
<entry key="3" type="xint" value="84"/>
</config>
</config>
</config>
<config key="node_597">
<entry key="id" type="xint" value="597"/>
<entry key="node_settings_file" type="xstring" value="Scorer _deprecated_ (#597)/settings.xml"/>
<entry key="node_is_meta" type="xboolean" value="false"/>
<entry key="node_type" type="xstring" value="NativeNode"/>
<entry key="ui_classname" type="xstring" value="org.knime.core.node.workflow.NodeUIInformation"/>
<config key="ui_settings">
<config key="extrainfo.node.bounds">
<entry key="array-size" type="xint" value="4"/>
<entry key="0" type="xint" value="850"/>
<entry key="1" type="xint" value="520"/>
<entry key="2" type="xint" value="191"/>
<entry key="3" type="xint" value="84"/>
</config>
</config>
</config>
<config key="node_598">
<entry key="id" type="xint" value="598"/>
<entry key="node_settings_file" type="xstring" value="Table Row to Variable _deprecated_ (#598)/settings.xml"/>
<entry key="node_is_meta" type="xboolean" value="false"/>
<entry key="node_type" type="xstring" value="NativeNode"/>
<entry key="ui_classname" type="xstring" value="org.knime.core.node.workflow.NodeUIInformation"/>
<config key="ui_settings">
<config key="extrainfo.node.bounds">
<entry key="array-size" type="xint" value="4"/>
<entry key="0" type="xint" value="1150"/>
<entry key="1" type="xint" value="520"/>
<entry key="2" type="xint" value="207"/>
<entry key="3" type="xint" value="105"/>
</config>
</config>
</config>
<config key="node_599">
<entry key="id" type="xint" value="599"/>
<entry key="node_settings_file" type="xstring" value="Scorer _deprecated_ (#599)/settings.xml"/>
<entry key="node_is_meta" type="xboolean" value="false"/>
<entry key="node_type" type="xstring" value="NativeNode"/>
<entry key="ui_classname" type="xstring" value="org.knime.core.node.workflow.NodeUIInformation"/>
<config key="ui_settings">
<config key="extrainfo.node.bounds">
<entry key="array-size" type="xint" value="4"/>
<entry key="0" type="xint" value="850"/>
<entry key="1" type="xint" value="680"/>
<entry key="2" type="xint" value="191"/>
<entry key="3" type="xint" value="84"/>
</config>
</config>
</config>
<config key="node_600">
<entry key="id" type="xint" value="600"/>
<entry key="node_settings_file" type="xstring" value="Variable to Table Row _deprecated_ (#600)/settings.xml"/>
<entry key="node_is_meta" type="xboolean" value="false"/>
<entry key="node_type" type="xstring" value="NativeNode"/>
<entry key="ui_classname" type="xstring" value="org.knime.core.node.workflow.NodeUIInformation"/>
<config key="ui_settings">
<config key="extrainfo.node.bounds">
<entry key="array-size" type="xint" value="4"/>
<entry key="0" type="xint" value="1330"/>
<entry key="1" type="xint" value="680"/>
<entry key="2" type="xint" value="170"/>
<entry key="3" type="xint" value="105"/>
</config>
</config>
</config>
<config key="node_601">
<entry key="id" type="xint" value="601"/>
<entry key="node_settings_file" type="xstring" value="ROC Curve (#601)/settings.xml"/>
<entry key="node_is_meta" type="xboolean" value="false"/>
<entry key="node_type" type="xstring" value="NativeNode"/>
<entry key="ui_classname" type="xstring" value="org.knime.core.node.workflow.NodeUIInformation"/>
<config key="ui_settings">
<config key="extrainfo.node.bounds">
<entry key="array-size" type="xint" value="4"/>
<entry key="0" type="xint" value="1564"/>
<entry key="1" type="xint" value="678"/>
<entry key="2" type="xint" value="107"/>
<entry key="3" type="xint" value="84"/>
</config>
</config>
</config>
<config key="node_602">
<entry key="id" type="xint" value="602"/>
<entry key="node_settings_file" type="xstring" value="Row Filter (#602)/settings.xml"/>
<entry key="node_is_meta" type="xboolean" value="false"/>
<entry key="node_type" type="xstring" value="NativeNode"/>
<entry key="ui_classname" type="xstring" value="org.knime.core.node.workflow.NodeUIInformation"/>
<config key="ui_settings">
<config key="extrainfo.node.bounds">
<entry key="array-size" type="xint" value="4"/>
<entry key="0" type="xint" value="1010"/>
<entry key="1" type="xint" value="680"/>
<entry key="2" type="xint" value="97"/>
<entry key="3" type="xint" value="84"/>
</config>
</config>
</config>
<config key="node_603">
<entry key="id" type="xint" value="603"/>
<entry key="node_settings_file" type="xstring" value="Table Row to Variable _deprecated_ (#603)/settings.xml"/>
<entry key="node_is_meta" type="xboolean" value="false"/>
<entry key="node_type" type="xstring" value="NativeNode"/>
<entry key="ui_classname" type="xstring" value="org.knime.core.node.workflow.NodeUIInformation"/>
<config key="ui_settings">
<config key="extrainfo.node.bounds">
<entry key="array-size" type="xint" value="4"/>
<entry key="0" type="xint" value="1150"/>
<entry key="1" type="xint" value="680"/>
<entry key="2" type="xint" value="207"/>
<entry key="3" type="xint" value="105"/>
</config>
</config>
</config>
<config key="node_604">
<entry key="id" type="xint" value="604"/>
<entry key="node_settings_file" type="xstring" value="ROC Curve (#604)/settings.xml"/>
<entry key="node_is_meta" type="xboolean" value="false"/>
<entry key="node_type" type="xstring" value="NativeNode"/>
<entry key="ui_classname" type="xstring" value="org.knime.core.node.workflow.NodeUIInformation"/>
<config key="ui_settings">
<config key="extrainfo.node.bounds">
<entry key="array-size" type="xint" value="4"/>
<entry key="0" type="xint" value="1564"/>
<entry key="1" type="xint" value="878"/>
<entry key="2" type="xint" value="107"/>
<entry key="3" type="xint" value="84"/>
</config>
</config>
</config>
<config key="node_605">
<entry key="id" type="xint" value="605"/>
<entry key="node_settings_file" type="xstring" value="Scorer _deprecated_ (#605)/settings.xml"/>
<entry key="node_is_meta" type="xboolean" value="false"/>
<entry key="node_type" type="xstring" value="NativeNode"/>
<entry key="ui_classname" type="xstring" value="org.knime.core.node.workflow.NodeUIInformation"/>
<config key="ui_settings">
<config key="extrainfo.node.bounds">
<entry key="array-size" type="xint" value="4"/>
<entry key="0" type="xint" value="850"/>
<entry key="1" type="xint" value="880"/>
<entry key="2" type="xint" value="191"/>
<entry key="3" type="xint" value="84"/>
</config>
</config>
</config>
<config key="node_606">
<entry key="id" type="xint" value="606"/>
<entry key="node_settings_file" type="xstring" value="Row Filter (#606)/settings.xml"/>
<entry key="node_is_meta" type="xboolean" value="false"/>
<entry key="node_type" type="xstring" value="NativeNode"/>
<entry key="ui_classname" type="xstring" value="org.knime.core.node.workflow.NodeUIInformation"/>
<config key="ui_settings">
<config key="extrainfo.node.bounds">
<entry key="array-size" type="xint" value="4"/>
<entry key="0" type="xint" value="1010"/>
<entry key="1" type="xint" value="880"/>
<entry key="2" type="xint" value="97"/>
<entry key="3" type="xint" value="84"/>
</config>
</config>
</config>
<config key="node_607">
<entry key="id" type="xint" value="607"/>
<entry key="node_settings_file" type="xstring" value="Variable to Table Row _deprecated_ (#607)/settings.xml"/>
<entry key="node_is_meta" type="xboolean" value="false"/>
<entry key="node_type" type="xstring" value="NativeNode"/>
<entry key="ui_classname" type="xstring" value="org.knime.core.node.workflow.NodeUIInformation"/>
<config key="ui_settings">
<config key="extrainfo.node.bounds">
<entry key="array-size" type="xint" value="4"/>
<entry key="0" type="xint" value="1330"/>
<entry key="1" type="xint" value="880"/>
<entry key="2" type="xint" value="170"/>
<entry key="3" type="xint" value="105"/>
</config>
</config>
</config>
<config key="node_608">
<entry key="id" type="xint" value="608"/>
<entry key="node_settings_file" type="xstring" value="Table Row to Variable _deprecated_ (#608)/settings.xml"/>
<entry key="node_is_meta" type="xboolean" value="false"/>
<entry key="node_type" type="xstring" value="NativeNode"/>
<entry key="ui_classname" type="xstring" value="org.knime.core.node.workflow.NodeUIInformation"/>
<config key="ui_settings">
<config key="extrainfo.node.bounds">
<entry key="array-size" type="xint" value="4"/>
<entry key="0" type="xint" value="1150"/>
<entry key="1" type="xint" value="880"/>
<entry key="2" type="xint" value="207"/>
<entry key="3" type="xint" value="105"/>
</config>
</config>
</config>
<config key="node_609">
<entry key="id" type="xint" value="609"/>
<entry key="node_settings_file" type="xstring" value="Column Appender (#609)/settings.xml"/>
<entry key="node_is_meta" type="xboolean" value="false"/>
<entry key="node_type" type="xstring" value="NativeNode"/>
<entry key="ui_classname" type="xstring" value="org.knime.core.node.workflow.NodeUIInformation"/>
<config key="ui_settings">
<config key="extrainfo.node.bounds">
<entry key="array-size" type="xint" value="4"/>
<entry key="0" type="xint" value="1824"/>
<entry key="1" type="xint" value="683"/>
<entry key="2" type="xint" value="173"/>
<entry key="3" type="xint" value="84"/>
</config>
</config>
</config>
<config key="node_624">
<entry key="id" type="xint" value="624"/>
<entry key="node_settings_file" type="xstring" value="Column Filter (#624)/settings.xml"/>
<entry key="node_is_meta" type="xboolean" value="false"/>
<entry key="node_type" type="xstring" value="NativeNode"/>
<entry key="ui_classname" type="xstring" value="org.knime.core.node.workflow.NodeUIInformation"/>
<config key="ui_settings">
<config key="extrainfo.node.bounds">
<entry key="array-size" type="xint" value="4"/>
<entry key="0" type="xint" value="2005"/>
<entry key="1" type="xint" value="683"/>
<entry key="2" type="xint" value="129"/>
<entry key="3" type="xint" value="84"/>
</config>
</config>
</config>
</config>
<config key="connections">
<config key="connection_0">
<entry key="sourceID" type="xint" value="-1"/>
<entry key="destID" type="xint" value="586"/>
<entry key="sourcePort" type="xint" value="0"/>
<entry key="destPort" type="xint" value="1"/>
</config>
<config key="connection_1">
<entry key="sourceID" type="xint" value="-1"/>
<entry key="destID" type="xint" value="578"/>
<entry key="sourcePort" type="xint" value="0"/>
<entry key="destPort" type="xint" value="1"/>
</config>
<config key="connection_2">
<entry key="sourceID" type="xint" value="-1"/>
<entry key="destID" type="xint" value="575"/>
<entry key="sourcePort" type="xint" value="0"/>
<entry key="destPort" type="xint" value="1"/>
</config>
<config key="connection_3">
<entry key="sourceID" type="xint" value="-1"/>
<entry key="destID" type="xint" value="573"/>
<entry key="sourcePort" type="xint" value="0"/>
<entry key="destPort" type="xint" value="1"/>
</config>
<config key="connection_4">
<entry key="sourceID" type="xint" value="-1"/>
<entry key="destID" type="xint" value="60"/>
<entry key="sourcePort" type="xint" value="0"/>
<entry key="destPort" type="xint" value="1"/>
</config>
<config key="connection_5">
<entry key="sourceID" type="xint" value="60"/>
<entry key="destID" type="xint" value="569"/>
<entry key="sourcePort" type="xint" value="1"/>
<entry key="destPort" type="xint" value="1"/>
<entry key="ui_classname" type="xstring" value="org.knime.core.node.workflow.ConnectionUIInformation"/>
<config key="ui_settings">
<entry key="extrainfo.conn.bendpoints_size" type="xint" value="0"/>
</config>
</config>
<config key="connection_6">
<entry key="sourceID" type="xint" value="60"/>
<entry key="destID" type="xint" value="570"/>
<entry key="sourcePort" type="xint" value="2"/>
<entry key="destPort" type="xint" value="2"/>
<entry key="ui_classname" type="xstring" value="org.knime.core.node.workflow.ConnectionUIInformation"/>
<config key="ui_settings">
<entry key="extrainfo.conn.bendpoints_size" type="xint" value="0"/>
</config>
</config>
<config key="connection_7">
<entry key="sourceID" type="xint" value="66"/>
<entry key="destID" type="xint" value="180"/>
<entry key="sourcePort" type="xint" value="1"/>
<entry key="destPort" type="xint" value="1"/>
<entry key="ui_classname" type="xstring" value="org.knime.core.node.workflow.ConnectionUIInformation"/>
<config key="ui_settings">
<entry key="extrainfo.conn.bendpoints_size" type="xint" value="0"/>
</config>
</config>
<config key="connection_8">
<entry key="sourceID" type="xint" value="72"/>
<entry key="destID" type="xint" value="66"/>
<entry key="sourcePort" type="xint" value="1"/>
<entry key="destPort" type="xint" value="1"/>
<entry key="ui_classname" type="xstring" value="org.knime.core.node.workflow.ConnectionUIInformation"/>
<config key="ui_settings">
<entry key="extrainfo.conn.bendpoints_size" type="xint" value="0"/>
</config>
</config>
<config key="connection_9">
<entry key="sourceID" type="xint" value="82"/>
<entry key="destID" type="xint" value="609"/>
<entry key="sourcePort" type="xint" value="1"/>
<entry key="destPort" type="xint" value="1"/>
<entry key="ui_classname" type="xstring" value="org.knime.core.node.workflow.ConnectionUIInformation"/>
<config key="ui_settings">
<entry key="extrainfo.conn.bendpoints_size" type="xint" value="0"/>
</config>
</config>
<config key="connection_10">
<entry key="sourceID" type="xint" value="82"/>
<entry key="destID" type="xint" value="156"/>
<entry key="sourcePort" type="xint" value="1"/>
<entry key="destPort" type="xint" value="1"/>
<entry key="ui_classname" type="xstring" value="org.knime.core.node.workflow.ConnectionUIInformation"/>
<config key="ui_settings">
<entry key="extrainfo.conn.bendpoints_size" type="xint" value="0"/>
</config>
</config>
<config key="connection_11">
<entry key="sourceID" type="xint" value="82"/>
<entry key="destID" type="xint" value="157"/>
<entry key="sourcePort" type="xint" value="1"/>
<entry key="destPort" type="xint" value="1"/>
<entry key="ui_classname" type="xstring" value="org.knime.core.node.workflow.ConnectionUIInformation"/>
<config key="ui_settings">
<entry key="extrainfo.conn.bendpoints_size" type="xint" value="0"/>
</config>
</config>
<config key="connection_12">
<entry key="sourceID" type="xint" value="107"/>
<entry key="destID" type="xint" value="72"/>
<entry key="sourcePort" type="xint" value="1"/>
<entry key="destPort" type="xint" value="1"/>
<entry key="ui_classname" type="xstring" value="org.knime.core.node.workflow.ConnectionUIInformation"/>
<config key="ui_settings">
<entry key="extrainfo.conn.bendpoints_size" type="xint" value="0"/>
</config>
</config>
<config key="connection_13">
<entry key="sourceID" type="xint" value="156"/>
<entry key="destID" type="xint" value="107"/>
<entry key="sourcePort" type="xint" value="2"/>
<entry key="destPort" type="xint" value="1"/>
<entry key="ui_classname" type="xstring" value="org.knime.core.node.workflow.ConnectionUIInformation"/>
<config key="ui_settings">
<entry key="extrainfo.conn.bendpoints_size" type="xint" value="0"/>
</config>
</config>
<config key="connection_14">
<entry key="sourceID" type="xint" value="157"/>
<entry key="destID" type="xint" value="180"/>
<entry key="sourcePort" type="xint" value="2"/>
<entry key="destPort" type="xint" value="2"/>
<entry key="ui_classname" type="xstring" value="org.knime.core.node.workflow.ConnectionUIInformation"/>
<config key="ui_settings">
<entry key="extrainfo.conn.bendpoints_size" type="xint" value="0"/>
</config>
</config>
<config key="connection_15">
<entry key="sourceID" type="xint" value="180"/>
<entry key="destID" type="xint" value="-1"/>
<entry key="sourcePort" type="xint" value="1"/>
<entry key="destPort" type="xint" value="0"/>
</config>
<config key="connection_16">
<entry key="sourceID" type="xint" value="349"/>
<entry key="destID" type="xint" value="362"/>
<entry key="sourcePort" type="xint" value="1"/>
<entry key="destPort" type="xint" value="1"/>
<entry key="ui_classname" type="xstring" value="org.knime.core.node.workflow.ConnectionUIInformation"/>
<config key="ui_settings">
<entry key="extrainfo.conn.bendpoints_size" type="xint" value="0"/>
</config>
</config>
<config key="connection_17">
<entry key="sourceID" type="xint" value="352"/>
<entry key="destID" type="xint" value="372"/>
<entry key="sourcePort" type="xint" value="1"/>
<entry key="destPort" type="xint" value="1"/>
<entry key="ui_classname" type="xstring" value="org.knime.core.node.workflow.ConnectionUIInformation"/>
<config key="ui_settings">
<entry key="extrainfo.conn.bendpoints_size" type="xint" value="0"/>
</config>
</config>
<config key="connection_18">
<entry key="sourceID" type="xint" value="352"/>
<entry key="destID" type="xint" value="373"/>
<entry key="sourcePort" type="xint" value="1"/>
<entry key="destPort" type="xint" value="1"/>
<entry key="ui_classname" type="xstring" value="org.knime.core.node.workflow.ConnectionUIInformation"/>
<config key="ui_settings">
<entry key="extrainfo.conn.bendpoints_size" type="xint" value="0"/>
</config>
</config>
<config key="connection_19">
<entry key="sourceID" type="xint" value="353"/>
<entry key="destID" type="xint" value="352"/>
<entry key="sourcePort" type="xint" value="1"/>
<entry key="destPort" type="xint" value="1"/>
<entry key="ui_classname" type="xstring" value="org.knime.core.node.workflow.ConnectionUIInformation"/>
<config key="ui_settings">
<entry key="extrainfo.conn.bendpoints_size" type="xint" value="0"/>
</config>
</config>
<config key="connection_20">
<entry key="sourceID" type="xint" value="356"/>
<entry key="destID" type="xint" value="365"/>
<entry key="sourcePort" type="xint" value="1"/>
<entry key="destPort" type="xint" value="1"/>
<entry key="ui_classname" type="xstring" value="org.knime.core.node.workflow.ConnectionUIInformation"/>
<config key="ui_settings">
<entry key="extrainfo.conn.bendpoints_size" type="xint" value="0"/>
</config>
</config>
<config key="connection_21">
<entry key="sourceID" type="xint" value="360"/>
<entry key="destID" type="xint" value="349"/>
<entry key="sourcePort" type="xint" value="1"/>
<entry key="destPort" type="xint" value="1"/>
<entry key="ui_classname" type="xstring" value="org.knime.core.node.workflow.ConnectionUIInformation"/>
<config key="ui_settings">
<entry key="extrainfo.conn.bendpoints_size" type="xint" value="0"/>
</config>
</config>
<config key="connection_22">
<entry key="sourceID" type="xint" value="362"/>
<entry key="destID" type="xint" value="356"/>
<entry key="sourcePort" type="xint" value="1"/>
<entry key="destPort" type="xint" value="1"/>
<entry key="ui_classname" type="xstring" value="org.knime.core.node.workflow.ConnectionUIInformation"/>
<config key="ui_settings">
<entry key="extrainfo.conn.bendpoints_size" type="xint" value="0"/>
</config>
</config>
<config key="connection_23">
<entry key="sourceID" type="xint" value="365"/>
<entry key="destID" type="xint" value="353"/>
<entry key="sourcePort" type="xint" value="1"/>
<entry key="destPort" type="xint" value="1"/>
<entry key="ui_classname" type="xstring" value="org.knime.core.node.workflow.ConnectionUIInformation"/>
<config key="ui_settings">
<entry key="extrainfo.conn.bendpoints_size" type="xint" value="0"/>
</config>
</config>
<config key="connection_24">
<entry key="sourceID" type="xint" value="372"/>
<entry key="destID" type="xint" value="374"/>
<entry key="sourcePort" type="xint" value="2"/>
<entry key="destPort" type="xint" value="1"/>
<entry key="ui_classname" type="xstring" value="org.knime.core.node.workflow.ConnectionUIInformation"/>
<config key="ui_settings">
<entry key="extrainfo.conn.bendpoints_size" type="xint" value="0"/>
</config>
</config>
<config key="connection_25">
<entry key="sourceID" type="xint" value="373"/>
<entry key="destID" type="xint" value="180"/>
<entry key="sourcePort" type="xint" value="2"/>
<entry key="destPort" type="xint" value="12"/>
<entry key="ui_classname" type="xstring" value="org.knime.core.node.workflow.ConnectionUIInformation"/>
<config key="ui_settings">
<entry key="extrainfo.conn.bendpoints_size" type="xint" value="0"/>
</config>
</config>
<config key="connection_26">
<entry key="sourceID" type="xint" value="374"/>
<entry key="destID" type="xint" value="375"/>
<entry key="sourcePort" type="xint" value="1"/>
<entry key="destPort" type="xint" value="1"/>
<entry key="ui_classname" type="xstring" value="org.knime.core.node.workflow.ConnectionUIInformation"/>
<config key="ui_settings">
<entry key="extrainfo.conn.bendpoints_size" type="xint" value="0"/>
</config>
</config>
<config key="connection_27">
<entry key="sourceID" type="xint" value="375"/>
<entry key="destID" type="xint" value="376"/>
<entry key="sourcePort" type="xint" value="1"/>
<entry key="destPort" type="xint" value="1"/>
<entry key="ui_classname" type="xstring" value="org.knime.core.node.workflow.ConnectionUIInformation"/>
<config key="ui_settings">
<entry key="extrainfo.conn.bendpoints_size" type="xint" value="0"/>
</config>
</config>
<config key="connection_28">
<entry key="sourceID" type="xint" value="376"/>
<entry key="destID" type="xint" value="180"/>
<entry key="sourcePort" type="xint" value="1"/>
<entry key="destPort" type="xint" value="11"/>
<entry key="ui_classname" type="xstring" value="org.knime.core.node.workflow.ConnectionUIInformation"/>
<config key="ui_settings">
<entry key="extrainfo.conn.bendpoints_size" type="xint" value="0"/>
</config>
</config>
<config key="connection_29">
<entry key="sourceID" type="xint" value="569"/>
<entry key="destID" type="xint" value="570"/>
<entry key="sourcePort" type="xint" value="1"/>
<entry key="destPort" type="xint" value="1"/>
<entry key="ui_classname" type="xstring" value="org.knime.core.node.workflow.ConnectionUIInformation"/>
<config key="ui_settings">
<entry key="extrainfo.conn.bendpoints_size" type="xint" value="0"/>
</config>
</config>
<config key="connection_30">
<entry key="sourceID" type="xint" value="570"/>
<entry key="destID" type="xint" value="82"/>
<entry key="sourcePort" type="xint" value="1"/>
<entry key="destPort" type="xint" value="1"/>
<entry key="ui_classname" type="xstring" value="org.knime.core.node.workflow.ConnectionUIInformation"/>
<config key="ui_settings">
<entry key="extrainfo.conn.bendpoints_size" type="xint" value="0"/>
</config>
</config>
<config key="connection_31">
<entry key="sourceID" type="xint" value="571"/>
<entry key="destID" type="xint" value="572"/>
<entry key="sourcePort" type="xint" value="1"/>
<entry key="destPort" type="xint" value="1"/>
<entry key="ui_classname" type="xstring" value="org.knime.core.node.workflow.ConnectionUIInformation"/>
<config key="ui_settings">
<entry key="extrainfo.conn.bendpoints_size" type="xint" value="0"/>
</config>
</config>
<config key="connection_32">
<entry key="sourceID" type="xint" value="572"/>
<entry key="destID" type="xint" value="574"/>
<entry key="sourcePort" type="xint" value="1"/>
<entry key="destPort" type="xint" value="1"/>
<entry key="ui_classname" type="xstring" value="org.knime.core.node.workflow.ConnectionUIInformation"/>
<config key="ui_settings">
<entry key="extrainfo.conn.bendpoints_size" type="xint" value="0"/>
</config>
</config>
<config key="connection_33">
<entry key="sourceID" type="xint" value="573"/>
<entry key="destID" type="xint" value="572"/>
<entry key="sourcePort" type="xint" value="2"/>
<entry key="destPort" type="xint" value="2"/>
<entry key="ui_classname" type="xstring" value="org.knime.core.node.workflow.ConnectionUIInformation"/>
<config key="ui_settings">
<entry key="extrainfo.conn.bendpoints_size" type="xint" value="0"/>
</config>
</config>
<config key="connection_34">
<entry key="sourceID" type="xint" value="573"/>
<entry key="destID" type="xint" value="571"/>
<entry key="sourcePort" type="xint" value="1"/>
<entry key="destPort" type="xint" value="1"/>
<entry key="ui_classname" type="xstring" value="org.knime.core.node.workflow.ConnectionUIInformation"/>
<config key="ui_settings">
<entry key="extrainfo.conn.bendpoints_size" type="xint" value="0"/>
</config>
</config>
<config key="connection_35">
<entry key="sourceID" type="xint" value="574"/>
<entry key="destID" type="xint" value="609"/>
<entry key="sourcePort" type="xint" value="1"/>
<entry key="destPort" type="xint" value="2"/>
<entry key="ui_classname" type="xstring" value="org.knime.core.node.workflow.ConnectionUIInformation"/>
<config key="ui_settings">
<entry key="extrainfo.conn.bendpoints_size" type="xint" value="0"/>
</config>
</config>
<config key="connection_36">
<entry key="sourceID" type="xint" value="574"/>
<entry key="destID" type="xint" value="592"/>
<entry key="sourcePort" type="xint" value="1"/>
<entry key="destPort" type="xint" value="1"/>
<entry key="ui_classname" type="xstring" value="org.knime.core.node.workflow.ConnectionUIInformation"/>
<config key="ui_settings">
<entry key="extrainfo.conn.bendpoints_size" type="xint" value="0"/>
</config>
</config>
<config key="connection_37">
<entry key="sourceID" type="xint" value="574"/>
<entry key="destID" type="xint" value="593"/>
<entry key="sourcePort" type="xint" value="1"/>
<entry key="destPort" type="xint" value="1"/>
<entry key="ui_classname" type="xstring" value="org.knime.core.node.workflow.ConnectionUIInformation"/>
<config key="ui_settings">
<entry key="extrainfo.conn.bendpoints_size" type="xint" value="0"/>
</config>
</config>
<config key="connection_38">
<entry key="sourceID" type="xint" value="575"/>
<entry key="destID" type="xint" value="576"/>
<entry key="sourcePort" type="xint" value="1"/>
<entry key="destPort" type="xint" value="1"/>
<entry key="ui_classname" type="xstring" value="org.knime.core.node.workflow.ConnectionUIInformation"/>
<config key="ui_settings">
<entry key="extrainfo.conn.bendpoints_size" type="xint" value="0"/>
</config>
</config>
<config key="connection_39">
<entry key="sourceID" type="xint" value="575"/>
<entry key="destID" type="xint" value="576"/>
<entry key="sourcePort" type="xint" value="2"/>
<entry key="destPort" type="xint" value="2"/>
<entry key="ui_classname" type="xstring" value="org.knime.core.node.workflow.ConnectionUIInformation"/>
<config key="ui_settings">
<entry key="extrainfo.conn.bendpoints_size" type="xint" value="0"/>
</config>
</config>
<config key="connection_40">
<entry key="sourceID" type="xint" value="576"/>
<entry key="destID" type="xint" value="577"/>
<entry key="sourcePort" type="xint" value="1"/>
<entry key="destPort" type="xint" value="1"/>
<entry key="ui_classname" type="xstring" value="org.knime.core.node.workflow.ConnectionUIInformation"/>
<config key="ui_settings">
<entry key="extrainfo.conn.bendpoints_size" type="xint" value="0"/>
</config>
</config>
<config key="connection_41">
<entry key="sourceID" type="xint" value="577"/>
<entry key="destID" type="xint" value="597"/>
<entry key="sourcePort" type="xint" value="1"/>
<entry key="destPort" type="xint" value="1"/>
<entry key="ui_classname" type="xstring" value="org.knime.core.node.workflow.ConnectionUIInformation"/>
<config key="ui_settings">
<entry key="extrainfo.conn.bendpoints_size" type="xint" value="0"/>
</config>
</config>
<config key="connection_42">
<entry key="sourceID" type="xint" value="577"/>
<entry key="destID" type="xint" value="596"/>
<entry key="sourcePort" type="xint" value="1"/>
<entry key="destPort" type="xint" value="1"/>
<entry key="ui_classname" type="xstring" value="org.knime.core.node.workflow.ConnectionUIInformation"/>
<config key="ui_settings">
<entry key="extrainfo.conn.bendpoints_size" type="xint" value="0"/>
</config>
</config>
<config key="connection_43">
<entry key="sourceID" type="xint" value="577"/>
<entry key="destID" type="xint" value="609"/>
<entry key="sourcePort" type="xint" value="1"/>
<entry key="destPort" type="xint" value="3"/>
<entry key="ui_classname" type="xstring" value="org.knime.core.node.workflow.ConnectionUIInformation"/>
<config key="ui_settings">
<entry key="extrainfo.conn.bendpoints_size" type="xint" value="0"/>
</config>
</config>
<config key="connection_44">
<entry key="sourceID" type="xint" value="578"/>
<entry key="destID" type="xint" value="582"/>
<entry key="sourcePort" type="xint" value="2"/>
<entry key="destPort" type="xint" value="2"/>
<entry key="ui_classname" type="xstring" value="org.knime.core.node.workflow.ConnectionUIInformation"/>
<config key="ui_settings">
<entry key="extrainfo.conn.bendpoints_size" type="xint" value="0"/>
</config>
</config>
<config key="connection_45">
<entry key="sourceID" type="xint" value="578"/>
<entry key="destID" type="xint" value="581"/>
<entry key="sourcePort" type="xint" value="1"/>
<entry key="destPort" type="xint" value="1"/>
<entry key="ui_classname" type="xstring" value="org.knime.core.node.workflow.ConnectionUIInformation"/>
<config key="ui_settings">
<entry key="extrainfo.conn.bendpoints_size" type="xint" value="0"/>
</config>
</config>
<config key="connection_46">
<entry key="sourceID" type="xint" value="580"/>
<entry key="destID" type="xint" value="599"/>
<entry key="sourcePort" type="xint" value="1"/>
<entry key="destPort" type="xint" value="1"/>
<entry key="ui_classname" type="xstring" value="org.knime.core.node.workflow.ConnectionUIInformation"/>
<config key="ui_settings">
<entry key="extrainfo.conn.bendpoints_size" type="xint" value="0"/>
</config>
</config>
<config key="connection_47">
<entry key="sourceID" type="xint" value="580"/>
<entry key="destID" type="xint" value="601"/>
<entry key="sourcePort" type="xint" value="1"/>
<entry key="destPort" type="xint" value="1"/>
<entry key="ui_classname" type="xstring" value="org.knime.core.node.workflow.ConnectionUIInformation"/>
<config key="ui_settings">
<entry key="extrainfo.conn.bendpoints_size" type="xint" value="0"/>
</config>
</config>
<config key="connection_48">
<entry key="sourceID" type="xint" value="580"/>
<entry key="destID" type="xint" value="609"/>
<entry key="sourcePort" type="xint" value="1"/>
<entry key="destPort" type="xint" value="4"/>
<entry key="ui_classname" type="xstring" value="org.knime.core.node.workflow.ConnectionUIInformation"/>
<config key="ui_settings">
<entry key="extrainfo.conn.bendpoints_size" type="xint" value="0"/>
</config>
</config>
<config key="connection_49">
<entry key="sourceID" type="xint" value="581"/>
<entry key="destID" type="xint" value="582"/>
<entry key="sourcePort" type="xint" value="1"/>
<entry key="destPort" type="xint" value="1"/>
<entry key="ui_classname" type="xstring" value="org.knime.core.node.workflow.ConnectionUIInformation"/>
<config key="ui_settings">
<entry key="extrainfo.conn.bendpoints_size" type="xint" value="0"/>
</config>
</config>
<config key="connection_50">
<entry key="sourceID" type="xint" value="582"/>
<entry key="destID" type="xint" value="580"/>
<entry key="sourcePort" type="xint" value="1"/>
<entry key="destPort" type="xint" value="1"/>
<entry key="ui_classname" type="xstring" value="org.knime.core.node.workflow.ConnectionUIInformation"/>
<config key="ui_settings">
<entry key="extrainfo.conn.bendpoints_size" type="xint" value="0"/>
</config>
</config>
<config key="connection_51">
<entry key="sourceID" type="xint" value="584"/>
<entry key="destID" type="xint" value="604"/>
<entry key="sourcePort" type="xint" value="1"/>
<entry key="destPort" type="xint" value="1"/>
<entry key="ui_classname" type="xstring" value="org.knime.core.node.workflow.ConnectionUIInformation"/>
<config key="ui_settings">
<entry key="extrainfo.conn.bendpoints_size" type="xint" value="0"/>
</config>
</config>
<config key="connection_52">
<entry key="sourceID" type="xint" value="584"/>
<entry key="destID" type="xint" value="605"/>
<entry key="sourcePort" type="xint" value="1"/>
<entry key="destPort" type="xint" value="1"/>
<entry key="ui_classname" type="xstring" value="org.knime.core.node.workflow.ConnectionUIInformation"/>
<config key="ui_settings">
<entry key="extrainfo.conn.bendpoints_size" type="xint" value="0"/>
</config>
</config>
<config key="connection_53">
<entry key="sourceID" type="xint" value="584"/>
<entry key="destID" type="xint" value="609"/>
<entry key="sourcePort" type="xint" value="1"/>
<entry key="destPort" type="xint" value="5"/>
<entry key="ui_classname" type="xstring" value="org.knime.core.node.workflow.ConnectionUIInformation"/>
<config key="ui_settings">
<entry key="extrainfo.conn.bendpoints_size" type="xint" value="0"/>
</config>
</config>
<config key="connection_54">
<entry key="sourceID" type="xint" value="586"/>
<entry key="destID" type="xint" value="587"/>
<entry key="sourcePort" type="xint" value="2"/>
<entry key="destPort" type="xint" value="2"/>
<entry key="ui_classname" type="xstring" value="org.knime.core.node.workflow.ConnectionUIInformation"/>
<config key="ui_settings">
<entry key="extrainfo.conn.bendpoints_size" type="xint" value="0"/>
</config>
</config>
<config key="connection_55">
<entry key="sourceID" type="xint" value="586"/>
<entry key="destID" type="xint" value="588"/>
<entry key="sourcePort" type="xint" value="1"/>
<entry key="destPort" type="xint" value="1"/>
<entry key="ui_classname" type="xstring" value="org.knime.core.node.workflow.ConnectionUIInformation"/>
<config key="ui_settings">
<entry key="extrainfo.conn.bendpoints_size" type="xint" value="0"/>
</config>
</config>
<config key="connection_56">
<entry key="sourceID" type="xint" value="587"/>
<entry key="destID" type="xint" value="584"/>
<entry key="sourcePort" type="xint" value="1"/>
<entry key="destPort" type="xint" value="1"/>
<entry key="ui_classname" type="xstring" value="org.knime.core.node.workflow.ConnectionUIInformation"/>
<config key="ui_settings">
<entry key="extrainfo.conn.bendpoints_size" type="xint" value="0"/>
</config>
</config>
<config key="connection_57">
<entry key="sourceID" type="xint" value="588"/>
<entry key="destID" type="xint" value="587"/>
<entry key="sourcePort" type="xint" value="2"/>
<entry key="destPort" type="xint" value="1"/>
<entry key="ui_classname" type="xstring" value="org.knime.core.node.workflow.ConnectionUIInformation"/>
<config key="ui_settings">
<entry key="extrainfo.conn.bendpoints_size" type="xint" value="0"/>
</config>
</config>
<config key="connection_58">
<entry key="sourceID" type="xint" value="589"/>
<entry key="destID" type="xint" value="591"/>
<entry key="sourcePort" type="xint" value="1"/>
<entry key="destPort" type="xint" value="1"/>
<entry key="ui_classname" type="xstring" value="org.knime.core.node.workflow.ConnectionUIInformation"/>
<config key="ui_settings">
<entry key="extrainfo.conn.bendpoints_size" type="xint" value="0"/>
</config>
</config>
<config key="connection_59">
<entry key="sourceID" type="xint" value="590"/>
<entry key="destID" type="xint" value="589"/>
<entry key="sourcePort" type="xint" value="1"/>
<entry key="destPort" type="xint" value="1"/>
<entry key="ui_classname" type="xstring" value="org.knime.core.node.workflow.ConnectionUIInformation"/>
<config key="ui_settings">
<entry key="extrainfo.conn.bendpoints_size" type="xint" value="0"/>
</config>
</config>
<config key="connection_60">
<entry key="sourceID" type="xint" value="591"/>
<entry key="destID" type="xint" value="180"/>
<entry key="sourcePort" type="xint" value="1"/>
<entry key="destPort" type="xint" value="3"/>
<entry key="ui_classname" type="xstring" value="org.knime.core.node.workflow.ConnectionUIInformation"/>
<config key="ui_settings">
<entry key="extrainfo.conn.bendpoints_size" type="xint" value="0"/>
</config>
</config>
<config key="connection_61">
<entry key="sourceID" type="xint" value="592"/>
<entry key="destID" type="xint" value="180"/>
<entry key="sourcePort" type="xint" value="2"/>
<entry key="destPort" type="xint" value="4"/>
<entry key="ui_classname" type="xstring" value="org.knime.core.node.workflow.ConnectionUIInformation"/>
<config key="ui_settings">
<entry key="extrainfo.conn.bendpoints_size" type="xint" value="0"/>
</config>
</config>
<config key="connection_62">
<entry key="sourceID" type="xint" value="593"/>
<entry key="destID" type="xint" value="590"/>
<entry key="sourcePort" type="xint" value="2"/>
<entry key="destPort" type="xint" value="1"/>
<entry key="ui_classname" type="xstring" value="org.knime.core.node.workflow.ConnectionUIInformation"/>
<config key="ui_settings">
<entry key="extrainfo.conn.bendpoints_size" type="xint" value="0"/>
</config>
</config>
<config key="connection_63">
<entry key="sourceID" type="xint" value="594"/>
<entry key="destID" type="xint" value="598"/>
<entry key="sourcePort" type="xint" value="1"/>
<entry key="destPort" type="xint" value="1"/>
<entry key="ui_classname" type="xstring" value="org.knime.core.node.workflow.ConnectionUIInformation"/>
<config key="ui_settings">
<entry key="extrainfo.conn.bendpoints_size" type="xint" value="0"/>
</config>
</config>
<config key="connection_64">
<entry key="sourceID" type="xint" value="595"/>
<entry key="destID" type="xint" value="180"/>
<entry key="sourcePort" type="xint" value="1"/>
<entry key="destPort" type="xint" value="5"/>
<entry key="ui_classname" type="xstring" value="org.knime.core.node.workflow.ConnectionUIInformation"/>
<config key="ui_settings">
<entry key="extrainfo.conn.bendpoints_size" type="xint" value="0"/>
</config>
</config>
<config key="connection_65">
<entry key="sourceID" type="xint" value="596"/>
<entry key="destID" type="xint" value="180"/>
<entry key="sourcePort" type="xint" value="2"/>
<entry key="destPort" type="xint" value="6"/>
<entry key="ui_classname" type="xstring" value="org.knime.core.node.workflow.ConnectionUIInformation"/>
<config key="ui_settings">
<entry key="extrainfo.conn.bendpoints_size" type="xint" value="0"/>
</config>
</config>
<config key="connection_66">
<entry key="sourceID" type="xint" value="597"/>
<entry key="destID" type="xint" value="594"/>
<entry key="sourcePort" type="xint" value="2"/>
<entry key="destPort" type="xint" value="1"/>
<entry key="ui_classname" type="xstring" value="org.knime.core.node.workflow.ConnectionUIInformation"/>
<config key="ui_settings">
<entry key="extrainfo.conn.bendpoints_size" type="xint" value="0"/>
</config>
</config>
<config key="connection_67">
<entry key="sourceID" type="xint" value="598"/>
<entry key="destID" type="xint" value="595"/>
<entry key="sourcePort" type="xint" value="1"/>
<entry key="destPort" type="xint" value="1"/>
<entry key="ui_classname" type="xstring" value="org.knime.core.node.workflow.ConnectionUIInformation"/>
<config key="ui_settings">
<entry key="extrainfo.conn.bendpoints_size" type="xint" value="0"/>
</config>
</config>
<config key="connection_68">
<entry key="sourceID" type="xint" value="599"/>
<entry key="destID" type="xint" value="602"/>
<entry key="sourcePort" type="xint" value="2"/>
<entry key="destPort" type="xint" value="1"/>
<entry key="ui_classname" type="xstring" value="org.knime.core.node.workflow.ConnectionUIInformation"/>
<config key="ui_settings">
<entry key="extrainfo.conn.bendpoints_size" type="xint" value="0"/>
</config>
</config>
<config key="connection_69">
<entry key="sourceID" type="xint" value="600"/>
<entry key="destID" type="xint" value="180"/>
<entry key="sourcePort" type="xint" value="1"/>
<entry key="destPort" type="xint" value="7"/>
<entry key="ui_classname" type="xstring" value="org.knime.core.node.workflow.ConnectionUIInformation"/>
<config key="ui_settings">
<entry key="extrainfo.conn.bendpoints_size" type="xint" value="0"/>
</config>
</config>
<config key="connection_70">
<entry key="sourceID" type="xint" value="601"/>
<entry key="destID" type="xint" value="180"/>
<entry key="sourcePort" type="xint" value="2"/>
<entry key="destPort" type="xint" value="8"/>
<entry key="ui_classname" type="xstring" value="org.knime.core.node.workflow.ConnectionUIInformation"/>
<config key="ui_settings">
<entry key="extrainfo.conn.bendpoints_size" type="xint" value="0"/>
</config>
</config>
<config key="connection_71">
<entry key="sourceID" type="xint" value="602"/>
<entry key="destID" type="xint" value="603"/>
<entry key="sourcePort" type="xint" value="1"/>
<entry key="destPort" type="xint" value="1"/>
<entry key="ui_classname" type="xstring" value="org.knime.core.node.workflow.ConnectionUIInformation"/>
<config key="ui_settings">
<entry key="extrainfo.conn.bendpoints_size" type="xint" value="0"/>
</config>
</config>
<config key="connection_72">
<entry key="sourceID" type="xint" value="603"/>
<entry key="destID" type="xint" value="600"/>
<entry key="sourcePort" type="xint" value="1"/>
<entry key="destPort" type="xint" value="1"/>
<entry key="ui_classname" type="xstring" value="org.knime.core.node.workflow.ConnectionUIInformation"/>
<config key="ui_settings">
<entry key="extrainfo.conn.bendpoints_size" type="xint" value="0"/>
</config>
</config>
<config key="connection_73">
<entry key="sourceID" type="xint" value="604"/>
<entry key="destID" type="xint" value="180"/>
<entry key="sourcePort" type="xint" value="2"/>
<entry key="destPort" type="xint" value="10"/>
<entry key="ui_classname" type="xstring" value="org.knime.core.node.workflow.ConnectionUIInformation"/>
<config key="ui_settings">
<entry key="extrainfo.conn.bendpoints_size" type="xint" value="0"/>
</config>
</config>
<config key="connection_74">
<entry key="sourceID" type="xint" value="605"/>
<entry key="destID" type="xint" value="606"/>
<entry key="sourcePort" type="xint" value="2"/>
<entry key="destPort" type="xint" value="1"/>
<entry key="ui_classname" type="xstring" value="org.knime.core.node.workflow.ConnectionUIInformation"/>
<config key="ui_settings">
<entry key="extrainfo.conn.bendpoints_size" type="xint" value="0"/>
</config>
</config>
<config key="connection_75">
<entry key="sourceID" type="xint" value="606"/>
<entry key="destID" type="xint" value="608"/>
<entry key="sourcePort" type="xint" value="1"/>
<entry key="destPort" type="xint" value="1"/>
<entry key="ui_classname" type="xstring" value="org.knime.core.node.workflow.ConnectionUIInformation"/>
<config key="ui_settings">
<entry key="extrainfo.conn.bendpoints_size" type="xint" value="0"/>
</config>
</config>
<config key="connection_76">
<entry key="sourceID" type="xint" value="607"/>
<entry key="destID" type="xint" value="180"/>
<entry key="sourcePort" type="xint" value="1"/>
<entry key="destPort" type="xint" value="9"/>
<entry key="ui_classname" type="xstring" value="org.knime.core.node.workflow.ConnectionUIInformation"/>
<config key="ui_settings">
<entry key="extrainfo.conn.bendpoints_size" type="xint" value="0"/>
</config>
</config>
<config key="connection_77">
<entry key="sourceID" type="xint" value="608"/>
<entry key="destID" type="xint" value="607"/>
<entry key="sourcePort" type="xint" value="1"/>
<entry key="destPort" type="xint" value="1"/>
<entry key="ui_classname" type="xstring" value="org.knime.core.node.workflow.ConnectionUIInformation"/>
<config key="ui_settings">
<entry key="extrainfo.conn.bendpoints_size" type="xint" value="0"/>
</config>
</config>
<config key="connection_78">
<entry key="sourceID" type="xint" value="609"/>
<entry key="destID" type="xint" value="624"/>
<entry key="sourcePort" type="xint" value="1"/>
<entry key="destPort" type="xint" value="1"/>
<entry key="ui_classname" type="xstring" value="org.knime.core.node.workflow.ConnectionUIInformation"/>
<config key="ui_settings">
<entry key="extrainfo.conn.bendpoints_size" type="xint" value="0"/>
</config>
</config>
<config key="connection_79">
<entry key="sourceID" type="xint" value="624"/>
<entry key="destID" type="xint" value="360"/>
<entry key="sourcePort" type="xint" value="1"/>
<entry key="destPort" type="xint" value="1"/>
<entry key="ui_classname" type="xstring" value="org.knime.core.node.workflow.ConnectionUIInformation"/>
<config key="ui_settings">
<entry key="extrainfo.conn.bendpoints_size" type="xint" value="0"/>
</config>
</config>
</config>
<config key="meta_in_ports">
<entry key="ui_classname" type="xstring" isnull="true" value=""/>
<config key="port_enum">
<config key="inport_0">
<entry key="index" type="xint" value="0"/>
<entry key="name" type="xstring" value="Inport 0"/>
<config key="type">
<entry key="object_class" type="xstring" value="org.knime.core.node.BufferedDataTable"/>
</config>
</config>
</config>
</config>
<config key="meta_out_ports">
<entry key="ui_classname" type="xstring" value="org.knime.core.node.workflow.NodeUIInformation"/>
<config key="ui_settings">
<config key="extrainfo.node.bounds">
<entry key="array-size" type="xint" value="4"/>
<entry key="0" type="xint" value="3060"/>
<entry key="1" type="xint" value="-180"/>
<entry key="2" type="xint" value="50"/>
<entry key="3" type="xint" value="878"/>
</config>
</config>
<config key="port_enum">
<config key="outport_0">
<entry key="index" type="xint" value="0"/>
<entry key="name" type="xstring" value="Connected to: Appended table"/>
<config key="type">
<entry key="object_class" type="xstring" value="org.knime.core.node.BufferedDataTable"/>
</config>
</config>
</config>
</config>
<config key="workflow_editor_settings">
<entry key="workflow.editor.snapToGrid" type="xboolean" value="true"/>
<entry key="workflow.editor.ShowGrid" type="xboolean" value="false"/>
<entry key="workflow.editor.gridX" type="xint" value="20"/>
<entry key="workflow.editor.gridY" type="xint" value="20"/>
<entry key="workflow.editor.zoomLevel" type="xdouble" value="0.67"/>
<entry key="workflow.editor.curvedConnections" type="xboolean" value="true"/>
<entry key="workflow.editor.connectionWidth" type="xint" value="1"/>
</config>
</config>
